# Supplementary material for: α-Ketoglutarate promotes trophectoderm induction and maturation from naive human embryonic stem cells
Source: Nat Cell Biol. 2025 Apr 23;27(5):749–61. doi: 10.1038/s41556-025-01658-1 (PMC12081308; doi:10.1038/s41556-025-01658-1)
Supplement: Supplementary file 3 — Histone posttranslational modification quantifications of nES cells with 0 or 4 mM dm-αKG. [file 41556_2025_1658_MOESM3_ESM.xlsx]

## Sheet: Sheet2
Peptite	nESC_1	nESC_2	nESC_3	nESC_4	nESC+dm-aKG_1	nESC+dm-aKG_2	nESC+dm-aKG_3	nESC+dm-aKG_4	p_val_TTEST	adj_p_val_TTEST
H3.1_K27ac_K36_precursor	0.436627	0.48793	0.499136	0.543786	0.234181	0.21729	0.215111	0.277804	0.000159514	0.010528
H3_K9ac_K14ac_precursor	1.7052	1.49092	1.7248	1.61528	1.23468	1.1441	1.24497	1.32614	0.00133853	0.0439288
H3_K9me2_K14_precursor	7.5198	8.13106	8.39009	8.39756	9.28536	9.82606	9.51145	9.66098	0.00199676	0.0439288
H3_K9_K14ac_precursor	26.7982	25.9081	26.1113	28.0714	23.4055	22.7696	23.5205	23.0605	0.00311365	0.0513752
H4_4..17_2ac_precursor	12.4046	11.12	12.1492	11.3504	10.3528	9.9714	9.9671	9.52322	0.00454239	0.0522116
H3_K9me3_K14_precursor	4.53574	4.75506	4.61609	5.04866	5.24654	5.6033	5.32963	5.32482	0.00474651	0.0522116
H3_K18ac_K23ac_precursor	4.12595	3.59155	3.70284	3.56188	3.13304	2.81847	2.99561	3.21885	0.00578575	0.0545513
H3.3_K27_K36me2_precursor	14.2106	16.9252	14.3732	17.0032	12.1697	10.3841	11.4745	13.5947	0.011259	0.0928871
H4_4..17_precursor	48.8792	52.7499	49.7235	54.9678	58.7169	55.1836	59.0978	57.4221	0.0146699	0.0971266
H3_K79me1_precursor	0.426392	0.563189	0.437323	0.436299	0.246147	0.400961	0.320193	0.286174	0.0165321	0.0971266
H4_4..17_3ac_precursor	3.23816	2.67376	2.59783	2.57583	2.09263	2.14792	2.23335	1.92484	0.0167732	0.0971266
H3.3_K27ac_K36_precursor	0.807782	0.602174	0.712203	1.00972	0.368099	0.36477	0.423815	0.51885	0.0176594	0.0971266
H3.1_K27_K36me1_precursor	1.82871	1.76993	1.91988	1.99867	1.6825	1.71311	1.62604	1.66393	0.019876	0.100909
H3_K9me1_K14_precursor	6.84851	6.62419	7.6657	7.44399	8.19908	8.30369	8.10884	7.89079	0.0219901	0.103667
H3.1_K27_K36_precursor	7.5662	8.56695	8.13889	10.7018	6.53165	5.73008	6.2864	6.69973	0.0326894	0.141126
H3.1_K27_K36me3_precursor	3.96851	3.06163	3.04959	3.08925	2.89726	2.70163	2.13516	2.21156	0.0342123	0.141126
H3_K18_K23ac_precursor	25.0451	23.8839	24.8496	25.119	23.4668	24.2144	23.465	24.0905	0.0437585	0.153381
H3_K4me1_precursor	9.75946	8.22791	9.57992	8.50325	7.86063	7.83061	7.61637	7.73008	0.0445714	0.153381
H3_K4_precursor	89.9317	91.4771	90.125	91.2137	91.8437	91.8813	92.0901	91.9809	0.0453201	0.153381
H4_4..17_1ac_precursor	35.3977	33.4042	35.4728	31.0746	28.8026	32.6617	28.6723	31.1044	0.0472802	0.153381
H3.3_K27me2_K36_precursor	7.18447	8.22965	7.21738	7.53336	9.0041	8.71738	7.58178	8.93977	0.0515413	0.153381
H3.3_K27_K36ac_precursor	0.250075	0.215361	0.323472	0.196919	0.153399	0.135104	0.167041	0.201855	0.0527783	0.153381
H3.1_K27_K36me2_precursor	7.4348	9.29343	8.14702	9.58142	7.0147	6.5365	7.32202	7.72514	0.0534511	0.153381
H4_4..17_4ac_precursor	0.0803218	0.0521287	0.0566663	0.0314353	0.0350324	0.0354611	0.0295462	0.0254011	0.0954552	0.262502
H3.3_K27me3_K36me2_precursor	2.21476	1.44099	1.67577	1.27972	2.44068	2.53798	1.93324	1.75515	0.115749	0.305576
H3_K18_K23_precursor	64.552	64.5622	62.3025	62.4757	63.8309	64.0814	66.5535	65.9493	0.127597	0.31833
H3.3_K27_K36_precursor	10.6747	10.2856	10.0821	12.7585	9.50878	9.59711	9.85073	9.76543	0.130226	0.31833
H3.1_K27me1_K36_precursor	4.35608	4.43719	4.77034	5.56182	4.3664	3.98341	4.32473	4.29851	0.14372	0.338768
H3.1_K27me2_K36me2_precursor	24.0106	21.1521	23.6481	18.6667	24.2908	25.7931	25.3933	21.1527	0.210566	0.47922
H3.1_K27me1_K36me2_precursor	15.4478	12.9561	12.0653	9.16736	14.9464	15.0768	12.7904	14.3086	0.252495	0.536951
H3.3_K27_K36me3_precursor	11.0227	11.6033	10.4115	14.4035	10.2691	10.6144	11.5357	10.0547	0.260509	0.536951
H3_K79ac_precursor	0.18693	0.189668	0.178128	0.166782	0.0713833	0.169535	0.187031	0.153144	0.264922	0.536951
H3.3_K27me2_K36me2_precursor	22.315	17.1844	20.4947	15.6945	22.9467	22.2348	24.2108	16.9925	0.268476	0.536951
H3_K9_K14_precursor	28.7806	30.9311	28.9897	33.2402	31.5825	31.5618	32.4053	31.7604	0.288141	0.54013
H3.3_K27me3_K36me1_precursor	5.29566	5.843	5.81454	4.2482	5.47284	5.93803	5.35969	6.64088	0.289307	0.54013
H3.3_K27me1_K36me1_precursor	0.277986	0.237492	0.359825	0.175629	2.05408	0.422497	0.274684	0.398303	0.303817	0.54013
H3.1_K27_K36ac_precursor	0.0933371	0.106512	0.164733	0.387024	0.0896397	0.0677624	0.0978218	0.164679	0.316771	0.54013
H3.1_K27me2_K36me3_precursor	2.16098	1.64903	1.71984	1.23501	1.77077	2.30641	2.05447	1.67678	0.316896	0.54013
H4_K20_precursor	95.8187	93.7449	97.017	97.2414	97.3401	91.0404	94.9053	93.9712	0.33207	0.54013
H4_K20me1_precursor	4.18129	6.25512	2.98304	2.75855	2.6599	8.95961	5.09473	6.02881	0.33207	0.54013
H3.1_K27me3_K36me2_precursor	1.54708	1.5637	1.77616	1.05795	1.74834	2.08093	1.7844	1.26734	0.342333	0.54013
H3.3_K27me1_K36me2_precursor	9.71266	11.8282	11.5167	6.71893	10.3574	11.2846	10.1674	13.9205	0.349435	0.54013
H3_K79_precursor	95.6296	93.5753	94.0023	94.6539	95.0041	95.5121	95.7625	93.9723	0.356351	0.54013
H3.3_K27me2_K36me3_precursor	2.63682	1.67808	2.04673	1.56365	2.19245	3.08572	2.69817	1.56669	0.362916	0.54013
H3_K9ac_K14_precursor	7.92967	7.94835	7.69345	4.99426	6.79528	5.61923	5.30321	7.41804	0.36827	0.54013
H3_K56ac_precursor	0.504722	0.357143	0.471299	0.241244	0.471011	0.458961	0.40727	0.487189	0.379688	0.54477
H3.3_K27me3_K36_precursor	5.07463	5.37295	4.89019	7.06845	5.03374	4.6791	5.44179	5.28815	0.408134	0.573125
H3_K79me2_precursor	2.93125	4.22993	3.95009	3.69632	2.86529	3.13227	3.00869	4.30669	0.421883	0.580089
H3_K9me1_K14ac_precursor	8.94764	8.4799	9.35668	6.6195	8.82952	8.57553	9.60455	8.63177	0.43864	0.590821
H3_K56_precursor	99.1306	99.4139	99.3304	99.6151	99.1689	99.289	99.3379	99.3567	0.481344	0.635375
H3.1_K27me3_K36_precursor	5.62647	6.21091	6.11935	7.05944	6.40765	6.14643	6.45042	6.98092	0.514909	0.666352
H3_K4ac_precursor	0.306092	0.292025	0.292624	0.279988	0.293184	0.285443	0.290786	0.285585	0.528462	0.67074
H3.1_K27me2_K36_precursor	20.7813	23.0088	22.5787	26.3662	23.9743	22.3719	24.4648	25.3144	0.551437	0.686695
H3.3_K27_K36me1_precursor	2.01091	1.81986	2.20511	1.78345	1.4851	2.14373	2.15442	2.56685	0.614651	0.738953
H3_K4me2_precursor	0.00276906	0.00292198	0.0024807	0.00309729	0.00234905	0.00250792	0.00254994	0.00331973	0.615795	0.738953
H3.1_K27me1_K36me1_precursor	0.539551	0.625643	0.703422	0.473139	0.575868	0.60016	0.514706	0.793951	0.665465	0.774159
H3_K56me3_precursor	0.300523	0.228919	0.198336	0.143674	0.251281	0.205213	0.191391	0.156064	0.677273	0.774159
H3_K9me3_K14ac_precursor	1.95257	1.58747	1.56104	1.36272	1.57077	1.8865	1.37294	1.32743	0.680321	0.774159
H3.3_K27me1_K36_precursor	4.66422	4.16421	4.86027	6.32756	4.0128	5.04763	4.53183	5.58577	0.729039	0.815536
H3_K9me2_K14ac_precursor	4.98215	4.14393	3.89117	3.20643	3.8508	4.71018	3.59866	3.59914	0.806377	0.887015
H3.3_K27me2_K36me1_precursor	1.64688	2.56959	3.01633	2.23465	2.53105	2.81306	2.19434	2.20991	0.837926	0.906609
H3_K79me3_precursor	0.825794	1.44195	1.43213	1.04674	1.81307	0.785152	0.721612	1.28169	0.907232	0.965763
H3.1_K27me1_K36me3_precursor	0.435423	0.147945	0.125944	0.156015	0.247218	0.268826	0.191558	0.125622	0.924789	0.968826
H3.1_K27me2_K36me1_precursor	3.70872	4.8744	4.44283	3.90859	3.17863	4.29763	4.27002	5.24476	0.978463	0.990852
H3.1_K27me3_K36me1_precursor	0.0578019	0.0878302	0.130691	0.0458672	0.0437007	0.108061	0.0786494	0.0935473	0.985598	0.990852
H3_K18ac_K23_precursor	6.27691	7.96228	9.14513	8.84339	9.56931	8.88573	6.9859	6.74134	0.990852	0.990852
