# Supplementary material for: α-Ketoglutarate promotes trophectoderm induction and maturation from naive human embryonic stem cells
Source: Nat Cell Biol. 2025 Apr 23;27(5):749–61. doi: 10.1038/s41556-025-01658-1 (PMC12081308; doi:10.1038/s41556-025-01658-1)
Supplement: Supplementary file 5 — 13C-glucose (U-13C-glucose) histone acetylation labelling data. [file 41556_2025_1658_MOESM5_ESM.xlsx]

## Sheet: Sheet1
Percentage	peptide	Replicate	Condition	Replicate_Group		ANOVA	Adj P-value
0	H3,1_K27ac_K36	R1	0h	0h_R1		2h vs αKG	0.0002
0	H3,1_K27ac_K36	R2	0h	0h_R2		2h vs P300i	0.0116
0	H3,1_K27ac_K36	R3	0h	0h_R3		αKG vs P300i	0.0073
12.4149	H3,1_K27ac_K36	R1	2h	2h_R1
14.07	H3,1_K27ac_K36	R2	2h	2h_R2
14.1149	H3,1_K27ac_K36	R3	2h	2h_R3
3.50631	H3,1_K27ac_K36	R1	αKG	αKG_R1
4.24809	H3,1_K27ac_K36	R2	αKG	αKG_R2
3.07746	H3,1_K27ac_K36	R3	αKG	αKG_R3
6.70218	H3,1_K27ac_K36	R1	P300i	P300i_R1
9.37664	H3,1_K27ac_K36	R2	P300i	P300i_R2
10.3399	H3,1_K27ac_K36	R3	P300i	P300i_R3
0	H3,3_K27ac_K36	R1	0h	0h_R1		ANOVA	Adj P-value
0	H3,3_K27ac_K36	R2	0h	0h_R2		2h vs αKG	0.0366
0	H3,3_K27ac_K36	R3	0h	0h_R3		2h vs P300i	0.1276
10.9637	H3,3_K27ac_K36	R1	2h	2h_R1		αKG vs P300i	>0,9999
13.3248	H3,3_K27ac_K36	R2	2h	2h_R2
8.54073	H3,3_K27ac_K36	R3	2h	2h_R3
2.58944	H3,3_K27ac_K36	R1	αKG	αKG_R1
6.41044	H3,3_K27ac_K36	R2	αKG	αKG_R2
2.43087	H3,3_K27ac_K36	R3	αKG	αKG_R3
5.41301	H3,3_K27ac_K36	R1	P300i	P300i_R1
8.66684	H3,3_K27ac_K36	R2	P300i	P300i_R2
3.24508	H3,3_K27ac_K36	R3	P300i	P300i_R3
0	H3_K18_K23ac	R1	0h	0h_R1		ANOVA	Adj P-value
0	H3_K18_K23ac	R2	0h	0h_R2		2h vs αKG	<0,0001
0	H3_K18_K23ac	R3	0h	0h_R3		2h vs P300i	<0,0001
20.8726	H3_K18_K23ac	R1	2h	2h_R1		αKG vs P300i	<0,0001
21.8279	H3_K18_K23ac	R2	2h	2h_R2
21.7066	H3_K18_K23ac	R3	2h	2h_R3
3.9028	H3_K18_K23ac	R1	αKG	αKG_R1
3.80776	H3_K18_K23ac	R2	αKG	αKG_R2
3.06952	H3_K18_K23ac	R3	αKG	αKG_R3
12.7274	H3_K18_K23ac	R1	P300i	P300i_R1
14.8204	H3_K18_K23ac	R2	P300i	P300i_R2
14.3975	H3_K18_K23ac	R3	P300i	P300i_R3
0	H3_K18ac_K23	R1	0h	0h_R1		ANOVA	Adj P-value
0	H3_K18ac_K23	R2	0h	0h_R2		2h vs αKG	<0,0001
0	H3_K18ac_K23	R3	0h	0h_R3		2h vs P300i	0.0006
17.2289	H3_K18ac_K23	R1	2h	2h_R1		αKG vs P300i	0.0007
18.3093	H3_K18ac_K23	R2	2h	2h_R2
17.8471	H3_K18ac_K23	R3	2h	2h_R3
3.87135	H3_K18ac_K23	R1	αKG	αKG_R1
3.90625	H3_K18ac_K23	R2	αKG	αKG_R2
2.80692	H3_K18ac_K23	R3	αKG	αKG_R3
8.99984	H3_K18ac_K23	R1	P300i	P300i_R1
12.3916	H3_K18ac_K23	R2	P300i	P300i_R2
10.1262	H3_K18ac_K23	R3	P300i	P300i_R3
0	H3_K18ac_K23ac	R1	0h	0h_R1		ANOVA	Adj P-value
0	H3_K18ac_K23ac	R2	0h	0h_R2		2h vs αKG	<0,0001
0	H3_K18ac_K23ac	R3	0h	0h_R3		2h vs P300i	<0,0001
28.9324	H3_K18ac_K23ac	R1	2h	2h_R1		αKG vs P300i	<0,0001
30.4371	H3_K18ac_K23ac	R2	2h	2h_R2
30.3238	H3_K18ac_K23ac	R3	2h	2h_R3
7.22439	H3_K18ac_K23ac	R1	αKG	αKG_R1
6.73876	H3_K18ac_K23ac	R2	αKG	αKG_R2
6.44758	H3_K18ac_K23ac	R3	αKG	αKG_R3
16.1684	H3_K18ac_K23ac	R1	P300i	P300i_R1
19.6489	H3_K18ac_K23ac	R2	P300i	P300i_R2
19.5478	H3_K18ac_K23ac	R3	P300i	P300i_R3
0	H3_K4ac	R1	0h	0h_R1		ANOVA	Adj P-value
0	H3_K4ac	R2	0h	0h_R2		2h vs αKG	0.0006
0	H3_K4ac	R3	0h	0h_R3		2h vs P300i	0.1492
4.23658	H3_K4ac	R1	2h	2h_R1		αKG vs P300i	0.0039
4.76665	H3_K4ac	R2	2h	2h_R2
4.40311	H3_K4ac	R3	2h	2h_R3
1.25086	H3_K4ac	R1	αKG	αKG_R1
0.896505	H3_K4ac	R2	αKG	αKG_R2
1.07278	H3_K4ac	R3	αKG	αKG_R3
3.1453	H3_K4ac	R1	P300i	P300i_R1
2.8117	H3_K4ac	R2	P300i	P300i_R2
4.37766	H3_K4ac	R3	P300i	P300i_R3
0	H3_K9_K14ac	R1	0h	0h_R1		ANOVA	Adj P-value
0	H3_K9_K14ac	R2	0h	0h_R2		2h vs αKG	<0,0001
0	H3_K9_K14ac	R3	0h	0h_R3		2h vs P300i	0.0008
19.3243	H3_K9_K14ac	R1	2h	2h_R1		αKG vs P300i	0.0001
20.7591	H3_K9_K14ac	R2	2h	2h_R2
20.3474	H3_K9_K14ac	R3	2h	2h_R3
4.05836	H3_K9_K14ac	R1	αKG	αKG_R1
4.32888	H3_K9_K14ac	R2	αKG	αKG_R2
3.40538	H3_K9_K14ac	R3	αKG	αKG_R3
11.3503	H3_K9_K14ac	R1	P300i	P300i_R1
14.4838	H3_K9_K14ac	R2	P300i	P300i_R2
13.9642	H3_K9_K14ac	R3	P300i	P300i_R3
0	H3_K9ac_K14	R1	0h	0h_R1		ANOVA	Adj P-value
0	H3_K9ac_K14	R2	0h	0h_R2		2h vs αKG	<0,0001
0	H3_K9ac_K14	R3	0h	0h_R3		2h vs P300i	0.0002
19.5247	H3_K9ac_K14	R1	2h	2h_R1		αKG vs P300i	<0,0001
20.5369	H3_K9ac_K14	R2	2h	2h_R2
21.3107	H3_K9ac_K14	R3	2h	2h_R3
4.40328	H3_K9ac_K14	R1	αKG	αKG_R1
3.83681	H3_K9ac_K14	R2	αKG	αKG_R2
3.36505	H3_K9ac_K14	R3	αKG	αKG_R3
12.5184	H3_K9ac_K14	R1	P300i	P300i_R1
14.4717	H3_K9ac_K14	R2	P300i	P300i_R2
14.2136	H3_K9ac_K14	R3	P300i	P300i_R3
0	H3_K9ac_K14ac	R1	0h	0h_R1		ANOVA	Adj P-value
0	H3_K9ac_K14ac	R2	0h	0h_R2		2h vs αKG	0.0002
0	H3_K9ac_K14ac	R3	0h	0h_R3		2h vs P300i	0.03
25.0941	H3_K9ac_K14ac	R1	2h	2h_R1		αKG vs P300i	0.0031
30.4418	H3_K9ac_K14ac	R2	2h	2h_R2
27.7425	H3_K9ac_K14ac	R3	2h	2h_R3
4.84115	H3_K9ac_K14ac	R1	αKG	αKG_R1
8.0736	H3_K9ac_K14ac	R2	αKG	αKG_R2
8.4664	H3_K9ac_K14ac	R3	αKG	αKG_R3
16.2896	H3_K9ac_K14ac	R1	P300i	P300i_R1
21.8812	H3_K9ac_K14ac	R2	P300i	P300i_R2
21.3219	H3_K9ac_K14ac	R3	P300i	P300i_R3
0	H3_K9me1_K14ac	R1	0h	0h_R1		ANOVA	Adj P-value
0	H3_K9me1_K14ac	R2	0h	0h_R2		2h vs αKG	<0,0001
0	H3_K9me1_K14ac	R3	0h	0h_R3		2h vs P300i	0.0003
20.1527	H3_K9me1_K14ac	R1	2h	2h_R1		αKG vs P300i	<0,0001
21.0711	H3_K9me1_K14ac	R2	2h	2h_R2
20.871	H3_K9me1_K14ac	R3	2h	2h_R3
3.69846	H3_K9me1_K14ac	R1	αKG	αKG_R1
3.73512	H3_K9me1_K14ac	R2	αKG	αKG_R2
2.59638	H3_K9me1_K14ac	R3	αKG	αKG_R3
11.6253	H3_K9me1_K14ac	R1	P300i	P300i_R1
14.563	H3_K9me1_K14ac	R2	P300i	P300i_R2
13.7882	H3_K9me1_K14ac	R3	P300i	P300i_R3
0	H3_K9me2_K14ac	R1	0h	0h_R1		ANOVA	Adj P-value
0	H3_K9me2_K14ac	R2	0h	0h_R2		2h vs αKG	<0,0001
0	H3_K9me2_K14ac	R3	0h	0h_R3		2h vs P300i	<0,0001
20.8377	H3_K9me2_K14ac	R1	2h	2h_R1		αKG vs P300i	<0,0001
21.0898	H3_K9me2_K14ac	R2	2h	2h_R2
21.716	H3_K9me2_K14ac	R3	2h	2h_R3
3.67757	H3_K9me2_K14ac	R1	αKG	αKG_R1
3.37837	H3_K9me2_K14ac	R2	αKG	αKG_R2
3.38239	H3_K9me2_K14ac	R3	αKG	αKG_R3
12.8945	H3_K9me2_K14ac	R1	P300i	P300i_R1
14.6085	H3_K9me2_K14ac	R2	P300i	P300i_R2
15.2	H3_K9me2_K14ac	R3	P300i	P300i_R3
0	H3_K9me3_K14ac	R1	0h	0h_R1		ANOVA	Adj P-value
0	H3_K9me3_K14ac	R2	0h	0h_R2		2h vs αKG	<0,0001
0	H3_K9me3_K14ac	R3	0h	0h_R3		2h vs P300i	0.0059
19.9059	H3_K9me3_K14ac	R1	2h	2h_R1		αKG vs P300i	0.0009
20.9389	H3_K9me3_K14ac	R2	2h	2h_R2
22.6069	H3_K9me3_K14ac	R3	2h	2h_R3
4.44663	H3_K9me3_K14ac	R1	αKG	αKG_R1
3.94368	H3_K9me3_K14ac	R2	αKG	αKG_R2
2.87511	H3_K9me3_K14ac	R3	αKG	αKG_R3
11.1167	H3_K9me3_K14ac	R1	P300i	P300i_R1
15.0916	H3_K9me3_K14ac	R2	P300i	P300i_R2
15.6187	H3_K9me3_K14ac	R3	P300i	P300i_R3
0	H4_4,,17_1ac	R1	0h	0h_R1		ANOVA	Adj P-value
0	H4_4,,17_1ac	R2	0h	0h_R2		2h vs αKG	<0,0001
0	H4_4,,17_1ac	R3	0h	0h_R3		2h vs P300i	<0,0001
13.2817	H4_4,,17_1ac	R1	2h	2h_R1		αKG vs P300i	<0,0001
13.5575	H4_4,,17_1ac	R2	2h	2h_R2
13.6297	H4_4,,17_1ac	R3	2h	2h_R3
2.62432	H4_4,,17_1ac	R1	αKG	αKG_R1
2.62217	H4_4,,17_1ac	R2	αKG	αKG_R2
2.18913	H4_4,,17_1ac	R3	αKG	αKG_R3
8.43758	H4_4,,17_1ac	R1	P300i	P300i_R1
9.49914	H4_4,,17_1ac	R2	P300i	P300i_R2
9.22479	H4_4,,17_1ac	R3	P300i	P300i_R3
0	H4_4,,17_2ac	R1	0h	0h_R1		ANOVA	Adj P-value
0	H4_4,,17_2ac	R2	0h	0h_R2		2h vs αKG	<0,0001
0	H4_4,,17_2ac	R3	0h	0h_R3		2h vs P300i	0.0003
25.5606	H4_4,,17_2ac	R1	2h	2h_R1		αKG vs P300i	<0,0001
27.1903	H4_4,,17_2ac	R2	2h	2h_R2
26.085	H4_4,,17_2ac	R3	2h	2h_R3
6.22364	H4_4,,17_2ac	R1	αKG	αKG_R1
5.52148	H4_4,,17_2ac	R2	αKG	αKG_R2
5.3977	H4_4,,17_2ac	R3	αKG	αKG_R3
16.4571	H4_4,,17_2ac	R1	P300i	P300i_R1
19.2404	H4_4,,17_2ac	R2	P300i	P300i_R2
19.0841	H4_4,,17_2ac	R3	P300i	P300i_R3
0	H4_4,,17_3ac	R1	0h	0h_R1		ANOVA	P-values
0	H4_4,,17_3ac	R2	0h	0h_R2		2h vs αKG	<0,0001
0	H4_4,,17_3ac	R3	0h	0h_R3		2h vs P300i	0.003
27.1391	H4_4,,17_3ac	R1	2h	2h_R1		αKG vs P300i	<0,0001
28.5253	H4_4,,17_3ac	R2	2h	2h_R2
27.672	H4_4,,17_3ac	R3	2h	2h_R3
8.4049	H4_4,,17_3ac	R1	αKG	αKG_R1
8.23037	H4_4,,17_3ac	R2	αKG	αKG_R2
7.78951	H4_4,,17_3ac	R3	αKG	αKG_R3
18.5102	H4_4,,17_3ac	R1	P300i	P300i_R1
22.3984	H4_4,,17_3ac	R2	P300i	P300i_R2
22.4249	H4_4,,17_3ac	R3	P300i	P300i_R3
0	H4_4,,17_4ac	R1	0h	0h_R1		ANOVA	P-values
0	H4_4,,17_4ac	R2	0h	0h_R2		2h vs αKG	0.0255
0	H4_4,,17_4ac	R3	0h	0h_R3		2h vs P300i	0.3763
29.1639	H4_4,,17_4ac	R1	2h	2h_R1		αKG vs P300i	0.2531
30.8001	H4_4,,17_4ac	R2	2h	2h_R2
54.3339	H4_4,,17_4ac	R3	2h	2h_R3
7.47944	H4_4,,17_4ac	R1	αKG	αKG_R1
11.2859	H4_4,,17_4ac	R2	αKG	αKG_R2
14.8176	H4_4,,17_4ac	R3	αKG	αKG_R3
22.9358	H4_4,,17_4ac	R1	P300i	P300i_R1
25.2914	H4_4,,17_4ac	R2	P300i	P300i_R2
28.7184	H4_4,,17_4ac	R3	P300i	P300i_R3
