# Supplementary material for: α-Ketoglutarate promotes trophectoderm induction and maturation from naive human embryonic stem cells
Source: Nat Cell Biol. 2025 Apr 23;27(5):749–61. doi: 10.1038/s41556-025-01658-1 (PMC12081308; doi:10.1038/s41556-025-01658-1)
Supplement: Supplementary file 6 — Methods for gas chromatography–mass spectrometry (internal controls), primer sequences and antibodies. [file 41556_2025_1658_MOESM6_ESM.xlsx]

## Sheet: GC-MS
Compound	Concentration injection (mg/L)
Succinate D4	0.5
Malate 13C4	0.5
Citrate 13C3	0.5
2-hydroxyglutarate 13C5	0.5
2-oxoglutarate D6	0.5
Valine D8	0.5
Glutamate 13C5 15N	0.5
D-Tryptophane -D5	5
Nicotinic-d4 Acid	5
L-ARGININE-13C6, 15N4	5
Adenosine-13C5	5
L-Phenylalanine 13C9 15N	5

## Sheet: RT-qPCR primers
Gene	Forward primer	Reverse primer		Reference
TBP	5'-ATGACCCCCATCACTCCTG-3'	5'-ACGAAGTGCAATGGTCTTTAGG-3'		Zeisel A, Yitzhaky A, Bossel Ben-Moshe N, Domany E. An accessible database for mouse and human whole transcriptome qPCR primers. Bioinformatics. 2013 May 15;29(10):1355-6. PMID: 23539303
KLF17	5’-CTCCTGCTGCTGGTCCTTAG-3’	5’-CAGTTGCCACGTCCAGTG-3’		Linneberg-Agerholm et al., 2019 Development
OCT4	5'-GGATATACACAGGCCGATGTGG-3'	5'-ATGGTCGTTTGGCTGAATACCT-3'		Rostovskaya et al., 2022 Cell Stem Cell
GATA3	5'-CTACGGAAACTCGGTCAGGG-3'	5'-AGGGATCCATGAAGCAGAGG-3'		Zeisel A, Yitzhaky A, Bossel Ben-Moshe N, Domany E. An accessible database for mouse and human whole transcriptome qPCR primers. Bioinformatics. 2013 May 15;29(10):1355-6. PMID: 23539303
CDX2	5'-ACAGTCGCTACATCACCATCC-3'	5'-AACCAGATTTTAACCTGCCTCT-3'		design
TBXT	5'-ACCCAGTTCATAGCGGTGAC-3'	5'-CCATTGGGAGTACCCAGGTT-3'		Irie N, 2015, Cell
VIM	5'-CTGGATTCACTCCCTCTGGTT-3'	5'-TCAAGGTCATCGTGATGCTG-3'		Zeisel A, Yitzhaky A, Bossel Ben-Moshe N, Domany E. An accessible database for mouse and human whole transcriptome qPCR primers. Bioinformatics. 2013 May 15;29(10):1355-6. PMID: 23539303
FOSL1	5'-CAGGGGTACGTCGAAGGC-3'	5'-GTCAGTTCCTTCCTCCGGTT-3'		Zeisel A, Yitzhaky A, Bossel Ben-Moshe N, Domany E. An accessible database for mouse and human whole transcriptome qPCR primers. Bioinformatics. 2013 May 15;29(10):1355-6. PMID: 23539303
GATA4	5'-GGAAGCCCAAGAACCTGAAT-3'	5'-GTTGCTGGAGTTGCTGGA-3'		Linneberg-Agerholm et al., 2019 Development
GATA6	5'-GCGGGCTCTACAGCAAGAT-3'	5'-TGGCACAGGACAATCCAAG-3'		Linneberg-Agerholm et al., 2019 Development
PDGFRα	5'-CCACCTGAGTGAGATTGTGG-3'	5'-TCTTCAGGAAGTCCAGGTGAA-3'		Linneberg-Agerholm et al., 2019 Development

## Sheet: Antibodies
Primary antibody	Origin	Dilution	Identifier	Secondary antibody	Origin	Dilution	Identifier
anti-GATA3	rabbit	1 in 250 (2D); 1 in 500 (3D)	Abcam, ab199428	Donkey anti-Rabbit, Alexa Fluor Plus 488, Highly Cross-Adsorbed	donkey	1 in 500	Fischer Scientific, A32790
anti-NANOG	mouse	1 in 250 (2D); 1 in 200 (3D)	Abcam, ab173368	Donkey anti-Mouse, Alexa Fluor® 568 Highly Cross-Adsorbed	donkey	1 in 500	Fischer Scientific, 10236683
anti-BRACHYURY	goat	1 in 250	R&D Systems, AF2085	Donkey anti-Goat, Alexa Fluor™ 568, Cross-Adsorbed	donkey	1 in 500	Fischer Scientific, A11057
anti-aPKCζ	mouse	1 in 100	Santa Cruz Biotechnology, sc17781	Donkey anti-Rabbit, Alexa Fluor® Plus 647 Highly Cross-Adsorbed	donkey	1 in 250	Fischer Scientific, 16239260
anti-YAP1	rabbit	1 in 100	Proteintech, 13584-1-AP	Donkey anti-Rat, Alexa Fluor® 488 Highly Cross-Adsorbed	donkey	1 in 500	Fischer Scientific, A21208
anti-H3K27Ac	mouse	1 in 500	Active Motif, 39685	Donkey anti-Goat, Alexa Fluor™ 647, Cross-Adsorbed	donkey	1 in 250	Fischer Scientific, A21447
anti-GATA4	rat	1 in 250	eBioscience, 14-9980-82	Donkey anti-Mouse, Alexa Fluor® 647 Highly Cross-Adsorbed	donkey	1 in 250	Fischer Scientific, A31571
anti-GATA6	goat	1 in 100	R&D Systems, AF1700
anti-P300	rabbit	1 in 400	Cell Signaling Technologies, CST-86377T
anti-SOX2	goat	1 in 200	R&D Systems, AF2018
anti-HLA-G	mouse	1 in 200	Santa Cruz Biotechnology, sc21799
anti-hCGbeta	rabbit	1 in 200	Abcam, ab53087
