# Supplementary material for: α-Ketoglutarate promotes trophectoderm induction and maturation from naive human embryonic stem cells
Source: Nat Cell Biol. 2025 Apr 23;27(5):749–61. doi: 10.1038/s41556-025-01658-1 (PMC12081308; doi:10.1038/s41556-025-01658-1)
Supplement: Supplementary file 7 — Statistical source data. [file 41556_2025_1658_MOESM7_ESM.xlsx]

## Sheet: Fig1b
GC/MS-TOF	Normalized ion counts
	Lactate		t-test: P-value			α-Ketoglutarate		t-test: P-value
tt2iLGo_R1	1.94028e+09	1940.28	0.000147664		tt2iLGo_R1	3.00916e+07	30.0916	5.66188e-05
tt2iLGo_R2	1.6618e+09	1661.8			tt2iLGo_R2	2.69391e+07	26.9391
tt2iLGo_R3	2.47291e+09	2472.91			tt2iLGo_R3	3.02787e+07	30.2787
hiTSC_R1	5.53132e+09	5531.32			hiTSC_R1	6.72301e+07	67.2301
hiTSC_R2	5.46442e+09	5464.42			hiTSC_R2	7.32489e+07	73.2489
hiTSC_R3	5.35754e+09	5357.54			hiTSC_R3	6.75102e+07	67.5102
	Pyruvate					Glutamate
tt2iLGo_R1	7.11492e+07	71.1492	0.000733731		tt2iLGo_R1	2.23805e+08	223.805	3.21768e-05
tt2iLGo_R2	7.2584e+07	72.584			tt2iLGo_R2	2.25089e+08	225.089
tt2iLGo_R3	1.02769e+08	102.769			tt2iLGo_R3	2.2344e+08	223.44
hiTSC_R1	2.88877e+08	288.877			hiTSC_R1	3.65554e+08	365.554
hiTSC_R2	3.72942e+08	372.942			hiTSC_R2	3.74719e+08	374.719
hiTSC_R3	3.5416e+08	354.16			hiTSC_R3	3.90777e+08	390.777
	Citrate					Malate
tt2iLGo_R1	3.91355e+07	39.1355	4.3104e-06		tt2iLGo_R1	6.0749e+08	607.49	0.0257942
tt2iLGo_R2	3.47097e+07	34.7097			tt2iLGo_R2	5.57328e+08	557.328
tt2iLGo_R3	3.90039e+07	39.0039			tt2iLGo_R3	6.46325e+08	646.325
hiTSC_R1	2.49269e+08	249.269			hiTSC_R1	4.22298e+08	422.298
hiTSC_R2	2.69788e+08	269.788			hiTSC_R2	4.35809e+08	435.809
hiTSC_R3	2.66592e+08	266.592			hiTSC_R3	5.24919e+08	524.919
						Fumarate
					tt2iLGo_R1	5.24827e+08	524.827	0.000178334
					tt2iLGo_R2	5.03684e+08	503.684
					tt2iLGo_R3	5.82794e+08	582.794
					hiTSC_R1	2.11514e+08	211.514
					hiTSC_R2	2.01831e+08	201.831
					hiTSC_R3	2.20757e+08	220.757

## Sheet: Fig1d
H9 hiTSC 96h dm-αKG	0mM	2mM	4mM
GATA3	11.6408	24.4413	70.1422
	8.80102	37.1988	64.1096
	12.8593	36.6584	75.6447
	12.6667	26.1682	67.3846
	0mM	2mM	4mM
NANOG	84.7007	61.4525	4.2654
	69.1377	41.3965	3.72493
	67.3039	38.4753	3.68932
	0mM	2mM	4mM
BRA	17.8571	17.1687	0
	29.1667	16.6355	0
	18.5234	17.7578	1.74757

## Sheet: Fig1e
H9 hiTSC 96h dm-αKG
CDX2	0mM	2mM	4mM		P-value	0mM-4mM	0.00635
	1	1.30575	2.11205
	1	1.72938	2.27337
	1	1.40964	1.83731
KLF17	0mM	2mM	4mM		P-value	0mM-4mM	0.00635
	1	0.345815	0.0277822
	1	0.355345	0.0218772
	1	0.208465	0.0346256
VIM	0mM	2mM	4mM		P-value	0mM-4mM	0.00635
	1	0.382529	0.0871063
	1	0.34837	0.171304
	1	0.323353	0.192699

## Sheet: Fig1g
H9 hiTSC 24h dm-αKG	NC	2mM	4mM
GATA3	15.1707	45.354	63.9198
	17.5	34.875	65.4286
	13.991	33.0671	45.4082
	16.4286	37.5796	51.0554
	NC	2mM	4mM
NANOG	64.0961	31.8584	1.11359
	78.6547	50.9585	15.6463
	58.9389	32.8084	23.4501
	NC	2mM	4mM
BRA	41.75	24.375	1.71429
	10.7143	11.465	10.4222
	26.5283	14.3045	13.3423

## Sheet: Fig1h
H9 hiTSC 24h dm-αKG
CDX2	0mM	2mM	4mM		P-value	0mM-4mM	0.00635
	1	1.03405	2.72292
	1	1.43364	3.40208
	1	1.24021	1.7088
KLF17	0mM	2mM	4mM		P-value	0mM-4mM	0.02295
	1	0.581837	0.0246831
	1	1.05619	0.568287
	1	0.70519	0.0864754
VIM	0mM	2mM	4mM		P-value	0mM-4mM	0.009951
	1	0.445069	0.0969131
	1	0.719055	0.509078
	1	0.692038	0.175266
