# Supplementary material for: α-Ketoglutarate promotes trophectoderm induction and maturation from naive human embryonic stem cells
Source: Nat Cell Biol. 2025 Apr 23;27(5):749–61. doi: 10.1038/s41556-025-01658-1 (PMC12081308; doi:10.1038/s41556-025-01658-1)
Supplement: Supplementary file 8 — Statistical source data. [file 41556_2025_1658_MOESM8_ESM.xlsx]

## Sheet: Fig2a
Cell number per sample
nESC	1158
nESC + dm-αKG	900
hiTSC	1577
hiTSC + dm-αKG	1711

## Sheet: Fig2b
Sample contribution per cluster	nESC	nESC + dm-αKG	hiTSC	hiTSC + dm-αKG
C1	992	19	0	0
C2	39	817	3	2
C3	0	0	203	639
C4	0	0	258	567
C5	0	0	687	15
C6	0	0	223	391
C7	1	0	202	97
C8	126	64	1	0

## Sheet: Fig2d
H9 tt2iLGö 24h dm-αKG
GATA3	NC	2mM	4mM		P-value	NC-4mM	0.009951
	1	4.83497	21.0757
	1	2.26917	4.98006
	1	1.76486	4.29414
CDX2	NC	2mM	4mM		P-value	NC-4mM	0.01527
	1	5.14459	23.7583
	1	2.12709	3.41805
	1	2.09777	3.85774

## Sheet: Fig2h
Imputed annotation (number of cells)	nESC	nESC + dm-αKG	hiTSC	hiTSC + dm-αKG
Early Epiblast	957	788	60	53
Late Epiblast	0	0	720	0
Primitive Streak	0	0	26	0
TE	120	67	660	1563
Ambiguous	0	0	7	0
Unassigned	81	45	104	95
