# Supplementary material for: α-Ketoglutarate promotes trophectoderm induction and maturation from naive human embryonic stem cells
Source: Nat Cell Biol. 2025 Apr 23;27(5):749–61. doi: 10.1038/s41556-025-01658-1 (PMC12081308; doi:10.1038/s41556-025-01658-1)
Supplement: Supplementary file 9 — Statistical source data. [file 41556_2025_1658_MOESM9_ESM.xlsx]

## Sheet: Fig3b
Metabolomics normalized to Protein content
Sample_Name	Condition	Biological_Replicate	Acetylcoa	2-Hydroxyglutaric_acid	Alanine	Aspartic acid	Citric_acid	Fumaric_acid	Glucose_2	Glycine	Lactic Acid	Leucine	Malic_acid	Pyruvic acid	Serine	Succinic_acid	Threonine	Valine	alfa-Ketoglutaric_acid
KVN_aKG_1	aKG	R1	0.0279222	1.61453e+07	1.83712e+07	7.71539e+06	645870	1.028e+08	6.52042e+06	7.7378e+07	4.08664e+07	3.56886e+06	4.38176e+07	3.20822e+06	876809	2.47853e+07	690171	6.94141e+06	7.01003e+06
KVN_aKG_2	aKG	R2	0.0337917	1.66583e+07	1.5499e+07	7.34241e+06	386410	1.15772e+08	6.20771e+06	9.41542e+07	4.11956e+07	4.0918e+06	4.75361e+07	3.20505e+06	833492	2.88124e+07	569557	5.7966e+06	6.35822e+06
KVN_aKG_3	aKG	R3	0.0307801	1.80534e+07	2.28211e+07	1.05587e+07	592732	1.40606e+08	6.71989e+06	1.21359e+08	4.35797e+07	4.0099e+06	5.31641e+07	3.74745e+06	1.13239e+06	3.28462e+07	946056	8.59513e+06	7.59577e+06
KVN_NC_1	control	R1	0.0590193	8.78483e+06	1.50764e+07	2.06654e+06	337450	1.97795e+07	3.8309e+06	5.98107e+07	5.43558e+07	4.92017e+06	1.02686e+07	2.02227e+06	929490	3.15845e+06	805540	9.64446e+06	947184
KVN_NC_2	control	R2	0.0597776	8.94355e+06	1.22372e+07	1.97154e+06	254957	1.57398e+07	3.66138e+06	6.79066e+07	5.51134e+07	4.49291e+06	7.31093e+06	2.16273e+06	689869	3.02068e+06	608860	6.81472e+06	963540
KVN_NC_3	control	R3	0.06237	9.59129e+06	1.76119e+07	2.37868e+06	364117	2.36301e+07	4.08097e+06	7.45132e+07	8.20946e+07	5.74372e+06	1.08149e+07	2.35376e+06	1.12013e+06	3.43167e+06	1.00795e+06	1.15745e+07	939918
Metabolomics aKG vs Control statistics
	Metabolite	group1	group2	p	p.adj	p.format	p.signif	method
1	Glucose	aKG	control	0.000212392	0.0036	0.00021	***	T-test
2	Acetylcoa	aKG	control	0.000400006	0.0064	0.0004	***	T-test
3	2-Hydroxyglutarate	aKG	control	0.00169929	0.025	0.0017	**	T-test
4	Malate	aKG	control	0.00178208	0.025	0.00178	**	T-test
5	alpha-Ketoglutarate	aKG	control	0.00347569	0.045	0.00348	**	T-test
6	Succinate	aKG	control	0.00802305	0.096	0.00802	**	T-test
7	Pyruvate	aKG	control	0.00922334	0.1	0.00922	**	T-test
8	Fumarate	aKG	control	0.00973624	0.1	0.00974	**	T-test
9	Aspartate	aKG	control	0.0229269	0.21	0.02293	*	T-test
10	Leucine	aKG	control	0.0695554	0.56	0.06956	ns	T-test
11	Citrate	aKG	control	0.09053	0.63	0.09053	ns	T-test
12	Glycine	aKG	control	0.131587	0.79	0.13159	ns	T-test
13	Lactate	aKG	control	0.13645	0.79	0.13645	ns	T-test
14	Alanine	aKG	control	0.217413	0.87	0.21741	ns	T-test
15	Valine	aKG	control	0.251642	0.87	0.25164	ns	T-test
16	Threonine	aKG	control	0.67524	1	0.67524	ns	T-test
17	Serine	aKG	control	0.836592	1	0.83659	ns	T-test

## Sheet: Fig3c
Metabolomics normalized to Protein content
dm-αKG	0mM	4mM		Unpaired t test
	0.0590193	0.0279222		P value	0.0001
	0.0597776	0.0337917		P value summary	***
	0.06237	0.0307801		Significantly different (P < 0.05)?	Yes
				One- or two-tailed P value?	Two-tailed
				t, df	t=14,97, df=4

## Sheet: Fig3d
	nESC	nESC + dm-αKG
H3.1_K27me3_K36_precursor	5.62647	6.40765		Unpaired t test
	6.21091	6.14643		P value	0.509
	6.11935	6.45042		P value summary	ns
	7.05944	6.98092		Significantly different (P < 0.05)?	No
				One- or two-tailed P value?	Two-tailed
				t, df	t=0,7020, df=6
H3.3_K27me3_K36_precursor	5.07463	5.03374		Unpaired t test
	5.37295	4.6791		P value	0.3868
	4.89019	5.44179		P value summary	ns
	7.06845	5.28815		Significantly different (P < 0.05)?	No
				One- or two-tailed P value?	Two-tailed
				t, df	t=0,9331, df=6
H3.1_K27ac_K36_precursor	0.436627	0.234181		Unpaired t test
	0.48793	0.21729		P value	<0,0001
	0.499136	0.215111		P value summary	****
	0.543786	0.277804		Significantly different (P < 0.05)?	Yes
				One- or two-tailed P value?	Two-tailed
				t, df	t=9,695, df=6
H3.3_K27ac_K36_precursor	0.807782	0.368099		Unpaired t test
	0.602174	0.36477		P value	0.0076
	0.712203	0.423815		P value summary	**
	1.00972	0.51885		Significantly different (P < 0.05)?	Yes
				One- or two-tailed P value?	Two-tailed
				t, df	t=3,944, df=6

## Sheet: Fig3g
H9 tt2iLGö 24h A-485
KLF17	NC	1uM	5uM		P-value	NC-4mM	0.00635
	1	0.186208	0.041286
	1	0.162505	0.036436
	1	0.23455	0.077402
OCT4	NC	1uM	5uM		P-value	NC-4mM	0.00635
	1	0.513593	0.342251
	1	0.662416	0.38275
	1	0.455908	0.399619

## Sheet: Fig3h
H9 hiTSC 24h A-485
GATA3	NC	1uM	5uM		P-value	NC-4mM	0.00635
	1	15.2793	17.9979
	1	12.3774	39.5402
	1	7.35512	16.5055
CDX2	NC	1uM	5uM		P-value	NC-4mM	0.009951
	1	1.80479	2.33637
	1	2.21252	2.72073
	1	1.52206	1.97198
KLF17	NC	1uM	5uM		P-value	NC-4mM	0.00635
	1	0.40119	0.013408
	1	0.386865	0.051281
	1	0.484683	0.095397
OCT4	NC	1uM	5uM		P-value	NC-4mM	0.00635
	1	0.454985	0.053263
	1	0.415845	0.107437
	1	0.53622	0.148578
TBXT	NC	1uM	5uM		P-value	NC-4mM	0.00635
	1	0.286128	0.012679
	1	0.45206	0.100649
	1	0.438085	0.121027
VIM	NC	1uM	5uM		P-value	NC-4mM	0.00635
	1	0.335805	0.104832
	1	0.411691	0.258647
	1	0.373331	0.114139
