# Supplementary material for: α-Ketoglutarate promotes trophectoderm induction and maturation from naive human embryonic stem cells
Source: Nat Cell Biol. 2025 Apr 23;27(5):749–61. doi: 10.1038/s41556-025-01658-1 (PMC12081308; doi:10.1038/s41556-025-01658-1)
Supplement: Supplementary file 10 — Statistical source data. [file 41556_2025_1658_MOESM10_ESM.xlsx]

## Sheet: Fig4c
aPKC Polarity	0mM dm-aKG	4mM dm-aKG
1	0.856403	1.18818
2	0.934495	1.43419
3	1.01033	1.59697
4	0.98576	1.36791
5	0.665795	1.16452
6	0.907976	0.878585
7	0.759081	1.20878
8	0.935932	1.27134
9	0.863544	1.36558
10	1.08867	1.40192
11	0.866675	1.11286
12	0.709742	1.31333
13	1.09971	1.28254
14	0.593754	1.12421
15	1.11817	1.1318
16	0.996617	1.24321
17	0.886981	1.32309
18	0.922833	1.09399
19	0.834132	1.26609
20	0.975894	1.35544
21	0.713691	1.16581
22	0.849744	1.37198
23	1.15111	1.31735
24	0.904393	1.49015
25	1.36657	1.36268
26	1.18379	1.17702
27	1.06382	1.03632
28	0.941174	1.38115
29	1.11523	1.44686
30	1.3442	1.22727
31	1.10529	1.36459
32	1.2312	1.31818
33	1.17936	1.29203
34	0.877066	1.13978
35	0.983862	1.406
36	0.815737	1.40072
37	1.03789	1.19146
38	1.2757	1.78374
39	1.05243	1.47574
40		1.55111

## Sheet: Fig4d
Nuclear YAP/TAZ intensity	0mM Exp#1		4mM Exp#1		0mM Exp#2		4mM Exp#2
	Outer Nuclei	Inner nuclei	Outer Nuclei	Inner nuclei	Outer Nuclei	Inner nuclei	Outer Nuclei	Inner nuclei
	1.65281	0.963065	0.694887	0.658959	1.66384	1.24416	1.84095	1.40391
	1.53423	1.3063	1.23727	0.761162	0.628799	1.04616	1.44278	1.28454
	1.73268	0.871447	1.374	1.36174	0.890295	0.7167	1.29329	1.40613
	0.908917	1.13932	1.00891	1.35965	0.902352	0.925525	1.52651	1.73797
	1.279	1.21087	0.549501	0.666202	1.20676	0.872048	1.26175	1.1744
	0.49542	0.735837	1.03161	0.533464	1.19266	1.05006	1.03415	1.10998
	0.887053	0.785734	1.13785	0.591452	0.829549	1.0511	0.973422	0.810705
	0.869066	0.912261	1.35582	0.528563	1.15192	0.810268	0.822258	0.80776
	0.760008	0.940964	1.17324	0.658689	0.877225	1.22909	1.13942	0.786184
	0.667364	0.910048	1.28103	1.23614	0.929446	1.21094	1.10046	0.768262
	1.12219	0.869441	0.918976	0.959251	0.793389	1.05105	1.47852	0.769924
	1.41776	0.775411	1.38025	1.21509	0.958756	0.869184	0.88499	0.877027
	0.705009	0.704365	0.965143	1.55568	0.85832	0.376891	2.0092	0.770769
	0.634814	1.02553	1.09946	1.19494	1.27205	0.619098	1.04882	0.978145
	0.466605	0.939591	0.938365	0.853132	1.0742	0.83692	1.62382	0.956254
	0.80958	0.517624	1.91304	1.03258	0.684075	0.983973	1.99684	1.27952
	0.80958	1.23907	1.26085	1.09832	0.761082	0.838366	0.858978	0.896806
	0.970127	0.547939	1.42802	0.759282	0.728832	0.736858	1.45169	0.693192
	0.859424	1.38049	1.55454	0.823548	0.699867	0.704475	1.89091	0.778548
	2.00994	0.715702	1.0483	0.631161	0.71139	0.965922	1.90677	0.537828
	1.36447	1.1818	1.08582	0.661107	0.946168	0.625118	2.68895	0.675398
	0.974114	0.944339	1.32758	0.824618	0.990885	1.08437	1.44392	0.737154
	0.924555	1.2114	0.798631	1.1192	0.928184	0.87896	1.07759	0.768147
	1.04485	1.38845	1.29267	2.0527	1.12651	0.853547	1.57294	1.32622
	1.04198	1.15947	0.924726	0.866385	0.840431	0.953857	1.59199	1.38257
	0.637932	0.870787	1.22028	1.00879	0.924477	0.728122	0.839144	0.931956
	1.17549	0.958987	1.2029	1.01316	0.703456	0.688229	1.19147	0.802587
	1.17061	1.00687	1.00945	1.02318	0.643974	0.815035	1.48386	0.701549
	1.26607	0.849689	1.16966	1.26793	0.684323	1.16088	2.5158	1.14881
	1.21595	1.21672	1.421	0.574233	0.716518	1.98795	1.44955	1.36743
	1.02692	1.20069	0.737985	0.566295	0.611208	1.2867	0.899425	0.766828
	0.709983	1.04474	1.35489	1.21933	1.01991	1.39629	1.01306	0.773224
	1.63492	1.10468	1.05751	1.04289	0.78174	0.965775	1.22878	0.721978
	1.91473	1.0998	0.963292	1.25967	0.874534	0.908687	1.25017	0.721085
	0.720439	1.19312	1.18231	0.993627	1.31691	0.957674	1.22056	0.795693
	1.27933	1.14521	1.27315	0.893825	1.39452	1.11664	1.4691	1.02777
	1.1373	0.574094	0.705608	0.855911	0.671304	0.949569	1.89225	0.840168
	0.823375	1.34426	0.715469	1.02718	0.49231	1.023	2.26046	0.917721
	0.892947	1.11411	1.1882	0.972926	1.15232	1.1257	3.08203	0.860549
	1.58144	1.3497	0.8115	1.0239	1.44513	0.849052	2.30303	0.704375
	1.66603	0.892806	1.09026	0.743192	0.852993	0.86492	2.31578	0.575058
	1.36092	0.94826	1.30934	1.27187	1.16409	0.906819	1.81537	0.904785
	1.32548	1.78035	0.79153	0.983209	1.05622	0.898122	1.60561	1.19722
	0.458649	1.34108	1.18733	0.861873	1.24485	1.14953	1.34616	0.913469
	0.790623	1.07177	1.28581	1.09175	1.10788	1.38359	1.41717	0.887588
	1.47532	1.05957	1.57435	0.726477	0.867723	1.36896	1.55265	1.33046
	1.05473	2.33765	1.51793	0.680988	1.06012	1.42655	2.00984	1.35821
	0.662145	1.04964	0.997487	0.869946	1.11313	1.20705	1.85974	1.40528
	1.13453	0.827466	1.35085	1.34116	1.42166	1.01902	1.53133	1.71492
	1.4955	1.26564	0.634151	0.823581	1.58579	0.813045	1.73695	1.38246
	1.44166	1.34163	1.34666	0.852437	1.13529	0.823301	1.20379	1.1487
	0.731978	0.736768	1.2903	1.00172	1.11509	1.06291	1.01161	0.861784
	1.01278	1.14569	1.4143	1.11903	0.850605	0.983384	1.07383	1.35102
	1.42831	0.882307	1.31731	0.579111	0.832655	1.00171	1.41976	1.07138
	0.738686	0.698713	1.29109	1.51059	0.905127	0.808735	0.936639	1.06957
	0.779364	1.10413	0.586874	0.836476	1.02216	1.34887	1.01697	1.14312
	1.02853	0.767381	1.20227	0.839776	0.968258	1.33326	0.797398	1.53996
	0.938644	1.98583	1.15715	0.914546	1.10089	1.18835	1.54215	0.816536
	1.03263	1.09789	1.26308	0.907023	1.08323	1.48818	1.34287	0.815647
	0.824963	1.27874	1.08977	1.58262	0.852539	0.831059	1.11677	0.713131
	0.81906	1.14161	1.36409	0.906137	0.687487	1.72002	0.718415	1.15939
	0.782287	1.39485	1.25763	0.840566	1.25144	1.10515	1.80034	0.66198
	0.721703	1.13317	1.00445	1.15551	0.933251	0.758599	1.05225	1.01003
	0.801383	1.07763	1.15464	0.984684	1.53669	0.598957	1.5539	1.16881
	1.3463	1.23523	1.08739	0.644517	1.29724	0.889906	1.44775	0.762452
	1.29353	0.993374	1.30523	1.56323	1.32183	0.560127	1.92166	1.32568
	1.30158	0.645755	1.05298	1.09696	1.55438	0.806907	1.3066	0.833453
	1.07538	0.744974	2.1155	1.48924	1.30875	0.804843	1.45193	0.646095
	0.874716	1.0636	1.51674	1.27604	1.14593	0.883868	1.33896	0.779026
	1.14389	0.865385	1.6894	1.44921	1.66338	1.38595	1.102	0.916533
	1.24992	1.15602	1.97048	1.29046	1.67646	1.04353	0.936961	0.993233
	0.649774	1.02585	1.75287	0.879448	1.34207	0.897011	1.50152	0.685907
	0.664738	0.84842	1.3334	0.88818	1.30713	0.658771	1.17932	0.707635
	0.411878	0.618397	1.54971	0.932908	1.10202	1.23631	1.95098	0.626272
	0.32559	0.715827	1.08063	0.604495	2.0414	0.835696	1.14434	1.07033
	1.00793	1.02307	1.01881	0.968292	1.72844	1.11663	1.75275	0.62363
	1.33607	0.569274	1.19182	0.79182	1.45813	0.968509	1.78066	0.72939
	1.22406	1.0839	1.23718	1.14452	1.21546	1.11439	1.38642	1.23291
	1.17409	0.827317	1.15752	1.30573	0.97681	1.01122	1.34246	0.629138
	0.793977	0.817153	1.23709	0.878704	1.27853	1.60451	1.45894	0.706866
	0.511621	0.654402	2.13528	0.670533	1.30673	1.24933	0.767585	1.10479
	0.829551	1.05791	0.871296	0.856929	0.541632	1.0649	0.915656	0.769721
	1.11857	0.46885	0.904138	0.923511	1.08119	0.980956	1.03802	0.634593
	0.630912	0.887851	2.36165	0.777403	1.23633	1.2235	1.28524	0.959936
	0.464567	1.20028	0.866188	0.792824	0.633583	0.762465	1.77222	0.877466
	1.1926	0.877682	1.12926	1.13521	1.49892	0.907156	1.29407	0.696393
	0.982131	1.04964	0.945526	0.829203	1.40399	0.844063	1.82418	1.23668
	1.49873	0.520252	1.02546	0.724593	1.05193	0.977223	2.06045	1.58168
	0.813381	1.20491	0.9277	0.599334	1.00025	0.937371	0.983704	1.17056
	1.55894	1.07027	0.860341	0.933655	1.45035	0.802496	2.6092	1.07992
	0.932423	0.840768	1.47978	0.716293	1.23178	0.686468	1.81357	0.914146
	0.987312	0.925547	1.47893	1.02691	0.949494	0.999749	1.68758	0.842328
	1.11221	0.667103	1.82184	1.14842	1.19606	1.08991	1.65265	0.94816
	0.995957	1.16865	0.890531	1.005	1.3233	0.994543	2.15249	1.29261
	1.04651	1.06419	1.54518	0.552781	0.848743	0.437193	1.51215	0.978974
	0.436168	0.660381	1.53237	0.525582	1.19542	1.68768	1.53685	0.805333
	1.09744	0.665347	1.03039	0.584931	1.66916	1.01593	2.41904	0.864665
	0.854708	1.1501	2.51176	0.677888	1.10566	1.19081	1.72641	0.56802
	0.574262	0.873328	0.675994	0.647066	1.07894	0.925129	2.04386	0.603716
	1.05638	1.35072	1.44067	0.786547	0.914984	0.85232	1.87878	0.521576
	0.796773	1.01431	1.02467	0.87819	1.21663	0.902941	1.51323	0.672397
	0.650963	0.973558	1.67441	0.650738	1.01333	0.969598	1.35285	0.629313
	1.15335	0.602153	1.66755	0.698922	1.64508	0.802542	1.64076	0.792146
	1.55277	0.868407	1.02484	0.746976	0.844447	0.887498	1.45317	0.557547
	1.20345	0.784795	1.00328	0.674838	1.09428	1.22384	1.83443	0.596929
	1.53593	1.07918	1.31642	1.02567	1.13114	1.49207	3.02038	0.687087
	1.45851	0.823835	1.92128	0.715084	1.07758	0.919612	1.58764	0.797414
	1.52061	0.547136	1.90096	1.03612	1.7182	0.906775	0.655014	0.617074
	1.60697	1.03035	1.3492	1.60452	2.00997	0.738365	1.51856	0.74944
	0.894617	0.971252	1.6106	0.801543	1.14425	0.56632	1.25107	0.510493
	0.564606	0.836089	2.24297	1.0174	1.09501	0.709817	1.7255	0.531547
	0.545936	0.772102	1.43964	1.60452	1.12147	0.621492	1.76029	0.611762
	0.723221	0.72457	0.973588	0.735584	1.23117	0.953372	1.29765	0.836832
	0.941993	0.826598	1.19419	1.43773	1.2286	0.923686	1.22088	0.697995
	1.05474	1.02109	1.05419	0.756423	1.10975	0.644168	1.38677	0.961431
	0.482979	0.761583	1.35497	0.67275	1.08919	0.707282	0.956457	0.629624
	0.85491	0.813671	1.36326	0.613658	0.789731	0.721972	0.969202	0.580462
	0.943195	0.804053	1.19277	0.92276	0.612787	1.26219	1.13344	0.651814
	1.0399	1.2417	1.12695	0.594529	0.925816	0.628915	0.970111	0.495827
	1.06221	1.1723	1.1687	0.456777	1.27972	0.823979	0.800232	0.602249
	0.97883	1.29186	1.75203	0.807109	2.17422	1.22328	0.675458	0.483111
	1.17098	1.16001	2.07767	1.06274	1.48533	1.10151	0.69558	0.430362
	1.11844	0.858424	1.8645	0.836064	1.63049	1.15103	1.01394	0.764979
	0.629883	1.04634	1.76551	1.06817	1.88867	0.789229	1.02449	0.523015
	1.01731	0.997239	1.90905	1.06698	1.53205	0.899785	0.970577	0.767788
	0.892351	1.04407	2.25285	0.780361	1.14944	0.784878	0.985848	0.82392
	0.905909	0.585872	2.36871	0.705176	0.995687	0.675347	1.05042	0.899086
	0.991826	0.743663	2.18273	0.362963	0.923218	0.616907	0.884217	0.55657
	0.566189	0.698524	1.56685	0.802379	0.847106	0.950837	1.01277	1.16792
	0.837485	0.738758	1.02533	0.933958	0.823985	1.53876	1.09738	0.476997
	1.66829	0.849779	2.12379	0.681327	1.14973	1.03754	0.732339	0.936583
	1.2154	0.867492	1.55794	0.972238	0.865081	0.714078	1.25953	0.706447
	1.12136	0.551948	1.94511	0.535101	0.775639	1.12282	1.92545	1.03994
	1.20212	0.928305	1.81824	0.944574	1.03356	0.509405	1.59109	0.763699
	0.891896	0.909659	2.36538	0.845658	1.21053	0.993435	1.59415	0.982903
	0.966118	0.710741	1.96348	0.729629	1.54991	0.715178	1.34874	0.824881
	0.745756	0.806003	1.68778	0.939143	1.35543	0.747905	2.41067	0.571838
	1.1494	0.906489	0.879916	0.659019	1.377	0.936089	1.23381	0.67826
	1.68094	0.844694	1.70971	1.53155	0.810207	0.897877	1.52761	0.749261
	1.62794	0.901586	1.50656	0.918821	1.61246	0.909443	1.36918	0.947475
	0.531403	0.895442	0.707261	0.885014	1.24206	0.774398	1.50846	0.664108
	0.260859	0.940291	1.1063	0.837207	1.47579	0.654299	1.47445	0.655751
	0.802814	0.843893	0.957956	0.848715	1.3191	1.04807	1.30328	0.592031
	1.17704	0.651229	0.993001	0.871181	1.83323	1.12321	1.34933	0.677184
	1.63763	0.622704	1.05522	0.562833	0.686656	0.844386	0.974841	0.807174
	1.6045	0.852501	1.05275	0.935434	1.0782	0.894095	1.90447	1.61055
	1.67773	1.12841	0.919631	0.768007	1.4839	0.690833	1.34864	0.843898
	1.71585	0.849644	0.982665	0.731134	1.67219	0.665348	1	0.846226
	1.26389	0.592373	1.46599	0.713882	1.71234	0.884911	1.35978	0.62308
	1.22505	1.16632	1.02949	0.739852	1.10205	1.04445	1.36832	0.997848
	1.00584	1.27932	0.97456	0.910422	1.27409	0.761913	1.0785	0.838387
	0.806051	1.29329	1.3211	0.893219	1.3012	0.715669	1.48572	1.09859
	0.707025	1.15968	0.833521	0.637748	1.29215	0.530684	1.10765	1.04104
	0.760298	0.944233	1.39906	0.793895	1.45875	0.576908	1.62332	0.873867
	1.38493	0.902238	1.39813	0.891961	1.47266	0.730746	1.15873	0.494947
	1.49408	0.936519	1.41057	0.666209	1.57886	0.518621	1.10816	0.752158
	1.0651	0.727682	1.02384	0.792176	1.89772	0.506604	1.06409	0.657026
	1.85637	0.537058	1.21258	1.05418	1.09818	0.625779	1.30421	0.821832
	0.850492	0.530764	0.890297	1.07774	2.19017	0.50478	0.908989	0.817165
	1.15315	0.637267	0.895828	0.734678	1.71657	0.56565	0.710281	0.743004
	0.789767	0.784341	0.725887	0.950401	1.56048	0.583182	0.697843	0.720212
	0.793249	1.15222	0.699297	0.620957	1.28281	0.52074	0.558332	0.768187
	1.07864	0.768498	2.15014	0.476826	1.15317	0.561305	0.667344	0.504009
	1.1503	1.36141	0.942825	0.689821	0.82708	0.399755	0.919602	0.539956
	1.02454	1.29621	0.960601	0.557705	1.12996	1.2116	0.798518	0.644867
	0.761641	1.13926	1.37038	0.680164	1.62815	0.846933	1.06194	0.874421
	0.843816	1.14369	0.650271	0.4773	0.8825	0.71698	0.920514	0.744132
	0.664424	1.71569	1.53154	0.688711	1.15987	0.664961	0.723572	1.10667
	0.659442	1.25912	1.1943	0.746067	0.908672	0.622794	0.765604	0.716928
	0.772629	1.30705	1.11116	0.653443	1.18671	0.639609	0.917151	1.1215
	0.665645	0.92015	0.668126	0.85461	1.87619	1.05901	1.66771	0.697899
	1	0.948619	1.24683	0.686215	1.51774	0.765846	1.27551	0.65222
	0.728879	1.0358	1.36336	1.15692	1.19552	0.696342	0.942126	0.805728
	1.06973	0.945852	2.00736	0.918613	1.31861	1.50531	1.21629	0.785726
	0.988842	1.31829	1.3958	0.729922	0.968108	0.986788	0.999617	0.801188
	0.9048	1.09499	1.40422	1.39928	1.29635	0.712014	0.97577	0.671565
	0.802585	0.934787	1.06069	1.01068	1.29509	1.24852	1.10198	0.98437
	0.960333	0.880206	0.909612	0.963335	0.996278	1.0463	0.908826	0.646206
	0.621959	1.18096	1.00865	0.41861	0.693088	0.948169	1.17282	0.791476
	0.736103	0.665994	0.718012	0.795509	0.992456	0.694907	1.02314	0.858879
	0.461612	0.989137	0.774818	0.634975	1.12278	0.7387	1.17211	0.659067
	1.24609	0.76907	1.22322	0.75696	0.587977	0.784012	0.756912	0.602373
	0.938117	0.681067	1.2004	1.01975	0.395505	0.596382	0.804181	0.654763
	0.821505	0.890891	1.42388	0.745264	0.980006	0.923331	1.69341	0.646123
	1.17092	1.07744	1.03048	0.770681	1.04471	1.17338	1.34791	0.825311
	1.35826	0.950425	1.41604	0.78104	1.3255	1.13256	0.822103	0.637403
	1.05248	0.708651	1.1335	0.795074	1.40832	1.08661	0.840993	0.97995
	1.39583	0.87066	0.766696	0.714705	1.3905	1.15908	1.51777	0.960925
	0.843784	1.14722	0.709089	0.94799	1.04814	1.09354	1.26768	0.979663
	1.47701	1.46563	1.36238	1.03301	0.9934	1.02039	0.817803	0.80621
	1.03736	0.671992	0.552198	1.04899	1.26767	0.718348	0.915752	0.672385
	1.10169	1.03919	1.0267	0.771712	1.78542	0.778073	1.29692	1.00136
	1.02998	0.803537	0.880104	0.728249	1.55595	0.971541	1.29619	1.07576
	1.37016	1.69434	0.77961	1.06998	1.17533	0.679221	1.16456	1.44476
	1.75924	1.33302	0.871418	0.595243	1.13656	0.49921	1.79796	0.978233
	1.66275	1.15027	1.36571	0.593336	0.669973	0.849343	1.25064	0.82942
	1.66543	0.617083	1.09361	0.964402	0.959559	0.836539	1.7245	1.02235
	1.11876	0.83349	1.19576	1.08664	0.775908	1.0354	1.67342	1.1987
	1.07724	1.21054	2.09637	1.2825	1.60445	0.821903	0.934391	1.25786
	1.08958	1.05543	0.876553	1.04595	1.6737	0.673603	1.53857	0.794884
	0.9051	0.948225	1.30209	0.795305	0.774262	1.11184	0.96552	0.970163
	1.22158	1.17355	1.02348	0.88925	0.759055	1.55378	1.5218	0.804572
	0.328809	0.58813	0.85378	0.904141	0.651394	0.786313	1.21033	0.857882
	0.906667	0.945392	1.29383	0.942614	0.588153	0.897366	1.72959	1.25404
	0.8317	0.925491	0.926334	0.83806	1.06626	0.765179	1.4542	0.800467
	0.522958	0.650984	0.689288	0.71098	0.73987	0.944046	1.07927	0.772236
	0.597296	0.764362	0.659668	0.60738	0.947014	0.693588	1.38683	0.702841
	0.980982	0.902395	0.763069	0.653024	1.72931	0.920977	0.970378	1.37317
	0.866446	1.33434	1.01336	0.7514	0.749903	1.06164	1.23035	0.763448
	1.19628	0.890335	0.993498	1.13749	0.847908	0.688737	1.40293	0.614926
	0.444413	0.8596	1.7235	0.884896	1.0813	0.736852	1.73909	0.588723
	1.33264	0.721149	1.40558	1.08326	0.877138	0.63984	1.37263	0.951607
	1.41003	1.20658	1.28074	0.541029	1.22765	0.81992	0.885177	0.871751
	1.96331	1.2326	1.5177	0.507019	0.974111	1.00993	0.724919	0.655209
	1.18701	0.684126	1.35368	0.913995	0.82771		1.0177	0.9395
	0.885092	1.13638	2.22695	0.70684	0.901723		1.08151	1.37308
	0.618663	1.05253	1.53602	0.498412	1.15837		1.17572
	0.824925	0.999175	1.84455	0.52135	1.20386		0.937806
	1.02328	1.0841	1.04412	0.859604	0.997035		0.834095
	1.39156	0.771608	1.27385	0.682121	0.971226		0.692503
	1.19544	0.796558	1.31553	0.643944	0.963835		1.03057
	1.00439	0.921655	1.29953	0.945299	0.881131		0.832098
	1.41586	0.852647	1.259	0.508231	0.80473		1.461
	1.52414	0.768091	0.996769	0.980123	0.936537		1.17042
	1.40434	0.592152	1.35973	0.693863	1.16314		0.906642
	1.18156	0.624914	1.31553	0.613879	0.935312		1.02895
	1.09965	0.534799	1.1084	0.756821	1.18772		1.27214
	0.667872	0.725381	0.773135	1.14015	1.40946		1.57408
	0.372668	0.675817	1.0552	0.632834	0.956943		0.98054
	0.841071	0.869013	0.970429	0.730936	1.30916		1.38619
	1.04707	0.691843	0.87376	0.741308	0.986419		0.873078
	0.968063	0.548415	1.60734	0.512101	0.868381		0.970517
	0.88638	0.81602	1.32067	0.780384	1.08554		1.71107
	0.978415	0.772866	0.820867	0.453668	1.31917		1.55467
	0.940033	0.594796	1.75101	0.509996	1.07908		0.682735
	0.933859	0.776733	1.49424	0.687463	0.901333		0.963559
	0.756329	0.544114	1.39563	0.871435	0.873705		1.0157
	1.15716	1.49714	1.30694	0.725027	1.21707		0.764257
	0.348152	1.23616	1.30888	0.848122	1.16974		0.924245
	0.92797	0.629481	1.41869	0.671466	0.74949		1.02089
	0.387603	1.24277	1.60455	0.831808	0.836386		0.972749
	0.795246	1.00179	1.07207	0.870288	0.777394		0.734037
	0.922028	0.891	0.608405	0.843596	0.731811		0.939341
	0.575546	1.41048	0.728156	0.616089	1.1132		1.15493
	0.718676	0.76599	0.953348	1.14518	1.03305		1.05355
	0.777231	0.556741	1.13888	0.671298	1.44088		0.928314
	0.764506	0.788618	1.10496	0.838086	1.35759		1.49256
	1.66161	0.896604	1.14709	0.847216	1.0621		1.13844
	1.69695	0.727959	0.402402	0.792337	1.78306		1.18418
	1.00661	0.849639	1.15123	1.00705	1.80461		0.510804
	1.33694	0.896317	1.13602	0.738762	1.27912		1.30627
	1.0024	0.988459	0.821153	0.707848	1.08329		0.89836
	1.53989	0.597741	1.06238	0.603909	1.03882		1.21862
	1.69849	0.792913	1.57567	0.667312	1.73784		1.12086
	0.318095	0.522904	1.6108	0.726374	2.04717		0.721902
	1.32542	0.960548	1.14035	0.570959	1.62807		0.687804
	0.982189	0.967132	1.11124		1.36211		0.904462
	1.09317	0.559252	1.15739		1.47596		0.812056
	0.685757	0.739364	0.883977		1.11312		0.869511
	0.703365	1.20077	0.768207		1.2448		1.47219
	1.31936	0.846662	0.929025		1.0417		1.4675
	0.618818	1.43736	1.04678		1.38799		1.40391
	0.600693	0.647231	1.03831		1.11662		1.28454
	0.863646	0.528059	2.06077		1.70661		1.40613
	0.524982	0.491331	0.845184		1.5901		1.73797
	1.23746	0.53493	0.674555		1.23265		1.1744
	0.847636	0.935146	0.927295		1.24416		1.10998
	1.5156	1.00993	1.06064		1.04616		0.810705
	0.57486	0.320885	1.04264		0.7167		0.80776
	0.814296	0.616642	0.784501		0.925525		0.786184
	0.581074	0.712986	0.816687		0.872048		0.768262
	0.653032	0.563271	1.13407		1.05006		0.769924
	0.720742	0.632737	0.801286		1.0511		0.877027
	0.739383	0.852181	1.02554		0.810268		0.770769
	0.853447	0.765634	0.891803		1.22909		0.978145
	1.42858	0.691273	1.19011		1.21094		0.956254
	1.33109	0.552413	1.14756		1.05105		1.27952
	0.98735	0.958006	1.50153		0.869184		0.896806
	1.55265	0.628941	1.56326		0.376891		0.693192
	1.10999	0.584154	1.18157		0.619098		0.778548
	1.47577	0.654742	1.2895		0.83692		0.537828
	1.79013	0.651226	0.652112		0.983973		0.675398
	1.28191	0.720785	0.641523		0.838366		0.737154
	0.968454	0.750078	0.404414		0.736858		0.768147
	1.15488	0.593581	0.716526		0.704475		1.32622
	1.05126	0.586899	0.682028		0.965922		1.38257
	0.481139	0.515199	1.21528		0.625118		0.931956
	0.696351	0.586915	0.845115		1.08437		0.802587
	1.27491	0.779117	1.11025		0.87896		0.701549
	0.875362	0.488355	1.13906		0.853547		1.14881
	0.756279	0.705105	0.998277		0.953857		1.36743
	0.803436	0.835631	1.15786		0.728122		0.766828
	0.458713	0.623736	1.41599		0.688229		0.773224
	0.780165	0.794355	0.711362		0.815035		0.721978
	0.420105	0.633205	0.880258		1.16088		0.721085
	1.03795	0.914109	0.799774		1.98795		0.795693
	0.156402	0.916793	0.948836		1.2867		1.02777
	0.624451	0.94477	0.789709		1.39629		0.840168
	0.477678	0.584085	1.21238		0.965775		0.917721
	0.479479	0.802609	1.01967		0.908687		0.860549
	0.588633	0.664278	1.1193		0.957674		0.704375
	0.714239	0.877634	1.19425		1.11664		0.575058
	0.384648	1.45885	1.40271		0.949569		0.904785
	0.604978	1.10557	1.27663		1.023		1.19722
	0.628542	0.843704	1.36074		1.1257		0.913469
	1.51467	0.803314	0.946784		0.849052		0.887588
	0.750158	0.537116	1.14606		0.86492		1.33046
	0.875804	0.525099	1.43389		0.906819		1.35821
	0.639041	0.918493	1.2229		0.898122		1.40528
	1.359	0.529033	0.733574		1.14953		1.71492
	1.4155	1.29259	1.02667		1.38359		1.38246
	0.755928	0.988573	0.886016		1.36896		1.1487
	0.332559	0.937673	0.625272		1.42655		0.861784
	1.54479	1.24749	0.87427		1.20705		1.35102
	1.11625	0.931627	1.17061		1.01902		1.07138
	0.677671	0.896511	1.28498		0.813045		1.06957
	0.670936		1.19788		0.823301		1.14312
	0.729004		0.761139		1.06291		1.53996
	0.897251		0.71425		0.983384		0.816536
	1.01969		0.789007		1.00171		0.815647
	1.05566		0.627577		0.808735		0.713131
	0.935958		0.995692		1.34887		1.15939
	1.59543		0.876856		1.33326		0.66198
	1.30819		1.04248		1.18835		1.01003
	0.743764		0.658959		1.48818		1.16881
	1.32488		0.761162		0.831059		0.762452
	1.40481		1.36174		1.72002		1.32568
	1.03625		1.35965		1.10515		0.833453
	1.25455		0.666202		0.758599		0.646095
	0.795967		0.533464		0.598957		0.779026
	1.35918		0.591452		0.889906		0.916533
	1.55853		0.528563		0.560127		0.993233
	1.42553		0.658689		0.806907		0.685907
	1.34621		1.23614		0.804843		0.707635
	1.23816		0.959251		0.883868		0.626272
	1.19928		1.21509		1.38595		1.07033
	1.31284		1.55568		1.04353		0.62363
	1.46055		1.19494		0.897011		0.72939
	1.41009		0.853132		0.658771		1.23291
	1.48827		1.03258		1.23631		0.629138
	0.819167		1.09832		0.835696		0.706866
	0.546836		0.759282		1.11663		1.10479
	0.387231		0.823548		0.968509		0.769721
	0.508275		0.631161		1.11439		0.634593
	0.139645		0.661107		1.01122		0.959936
	1.36125		0.824618		1.60451		0.877466
	1.37724		1.1192		1.24933		0.696393
	1.15098		2.0527		1.0649		1.23668
	1.22313		0.866385		0.980956		1.58168
	1.68303		1.00879		1.2235		1.17056
	2.02152		1.01316		0.762465		1.07992
	1.7979		1.02318		0.907156		0.914146
	0.766251		1.26793		0.844063		0.842328
	1.70773		0.574233		0.977223		0.94816
	1.64593		0.566295		0.937371		1.29261
	1.4103		1.21933		0.802496		0.978974
	1.8794		1.04289		0.686468		0.805333
	1.46427		1.25967		0.999749		0.864665
	1.14978		0.993627		1.08991		0.56802
	1.18596		0.893825		0.994543		0.603716
	0.485416		0.855911		0.437193		0.521576
	1.37425		1.02718		1.68768		0.672397
	0.677572		0.972926		1.01593		0.629313
			1.0239		1.19081		0.792146
			0.743192		0.925129		0.557547
			1.27187		0.85232		0.596929
			0.983209		0.902941		0.687087
			0.861873		0.969598		0.797414
			1.09175		0.802542		0.617074
			0.726477		0.887498		0.74944
			0.680988		1.22384		0.510493
			0.869946		1.49207		0.531547
			1.34116		0.919612		0.611762
			0.823581		0.906775		0.836832
			0.852437		0.738365		0.697995
			1.00172		0.56632		0.961431
			1.11903		0.709817		0.629624
			0.579111		0.621492		0.580462
			1.51059		0.953372		0.651814
			0.836476		0.923686		0.495827
			0.839776		0.644168		0.602249
			0.914546		0.707282		0.483111
			0.907023		0.721972		0.430362
			1.58262		1.26219		0.764979
			0.906137		0.628915		0.523015
			0.840566		0.823979		0.767788
			1.15551		1.22328		0.82392
			0.984684		1.10151		0.899086
			0.644517		1.15103		0.55657
			1.56323		0.789229		1.16792
			1.09696		0.899785		0.476997
			1.48924		0.784878		0.936583
			1.27604		0.675347		0.706447
			1.44921		0.616907		1.03994
			1.29046		0.950837		0.763699
			0.879448		1.53876		0.982903
			0.88818		1.03754		0.824881
			0.932908		0.714078		0.571838
			0.604495		1.12282		0.67826
			0.968292		0.509405		0.749261
			0.79182		0.993435		0.947475
			1.14452		0.715178		0.664108
			1.30573		0.747905		0.655751
			0.878704		0.936089		0.592031
			0.670533		0.897877		0.677184
			0.856929		0.909443		0.807174
			0.923511		0.774398		1.61055
			0.777403		0.654299		0.843898
			0.792824		1.04807		0.846226
			1.13521		1.12321		0.62308
			0.829203		0.844386		0.997848
			0.724593		0.894095		0.838387
			0.599334		0.690833		1.09859
			0.933655		0.665348		1.04104
			0.716293		0.884911		0.873867
			1.02691		1.04445		0.494947
			1.14842		0.761913		0.752158
			1.005		0.715669		0.657026
			0.552781		0.530684		0.821832
			0.525582		0.576908		0.817165
			0.584931		0.730746		0.743004
			0.677888		0.518621		0.720212
			0.647066		0.506604		0.768187
			0.786547		0.625779		0.504009
			0.87819		0.50478		0.539956
			0.650738		0.56565		0.644867
			0.698922		0.583182		0.874421
			0.746976		0.52074		0.744132
			0.674838		0.561305		1.10667
			1.02567		0.399755		0.716928
			0.715084		1.2116		1.1215
			1.03612		0.846933		0.697899
			1.60452		0.71698		0.65222
			0.801543		0.664961		0.805728
			1.0174		0.622794		0.785726
			1.60452		0.639609		0.801188
			0.735584		1.05901		0.671565
			1.43773		0.765846		0.98437
			0.756423		0.696342		0.646206
			0.67275		1.50531		0.791476
			0.613658		0.986788		0.858879
			0.92276		0.712014		0.659067
			0.594529		1.24852		0.602373
			0.456777		1.0463		0.654763
			0.807109		0.948169		0.646123
			1.06274		0.694907		0.825311
			0.836064		0.7387		0.637403
			1.06817		0.784012		0.97995
			1.06698		0.596382		0.960925
			0.780361		0.923331		0.979663
			0.705176		1.17338		0.80621
			0.362963		1.13256		0.672385
			0.802379		1.08661		1.00136
			0.933958		1.15908		1.07576
			0.681327		1.09354		1.44476
			0.972238		1.02039		0.978233
			0.535101		0.718348		0.82942
			0.944574		0.778073		1.02235
			0.845658		0.971541		1.1987
			0.729629		0.679221		1.25786
			0.939143		0.49921		0.794884
			0.659019		0.849343		0.970163
			1.53155		0.836539		0.804572
			0.918821		1.0354		0.857882
			0.885014		0.821903		1.25404
			0.837207		0.673603		0.800467
			0.848715		1.11184		0.772236
			0.871181		1.55378		0.702841
			0.562833		0.786313		1.37317
			0.935434		0.897366		0.763448
			0.768007		0.765179		0.614926
			0.731134		0.944046		0.588723
			0.713882		0.693588		0.951607
			0.739852		0.920977		0.871751
			0.910422		1.06164		0.655209
			0.893219		0.688737		0.9395
			0.637748		0.736852		1.37308
			0.793895		0.63984
			0.891961		0.81992
			0.666209		1.00993
			0.792176
			1.05418
			1.07774
			0.734678
			0.950401
			0.620957
			0.476826
			0.689821
			0.557705
			0.680164
			0.4773
			0.688711
			0.746067
			0.653443
			0.85461
			0.686215
			1.15692
			0.918613
			0.729922
			1.39928
			1.01068
			0.963335
			0.41861
			0.795509
			0.634975
			0.75696
			1.01975
			0.745264
			0.770681
			0.78104
			0.795074
			0.714705
			0.94799
			1.03301
			1.04899
			0.771712
			0.728249
			1.06998
			0.595243
			0.593336
			0.964402
			1.08664
			1.2825
			1.04595
			0.795305
			0.88925
			0.904141
			0.942614
			0.83806
			0.71098
			0.60738
			0.653024
			0.7514
			1.13749
			0.884896
			1.08326
			0.541029
			0.507019
			0.913995
			0.70684
			0.498412
			0.52135
			0.859604
			0.682121
			0.643944
			0.945299
			0.508231
			0.980123
			0.693863
			0.613879
			0.756821
			1.14015
			0.632834
			0.730936
			0.741308
			0.512101
			0.780384
			0.453668
			0.509996
			0.687463
			0.871435
			0.725027
			0.848122
			0.671466
			0.831808
			0.870288
			0.843596
			0.616089
			1.14518
			0.671298
			0.838086
			0.847216
			0.792337
			1.00705
			0.738762
			0.707848
			0.603909
			0.667312
			0.726374
			0.570959

## Sheet: Fig4e
Cell number per sample
40h aggregates	1201
40h aggregates + 4mM dm-αKG	1054

## Sheet: Fig4h
Imputed annotation (number of cells)	40h aggregates	40h aggregates + 4mM dm-αKG
Early Epiblast	623	982
Late Epiblast	467	24
Ambiguous	50	7
Unassigned	61	41
