# Supplementary material for: α-Ketoglutarate promotes trophectoderm induction and maturation from naive human embryonic stem cells
Source: Nat Cell Biol. 2025 Apr 23;27(5):749–61. doi: 10.1038/s41556-025-01658-1 (PMC12081308; doi:10.1038/s41556-025-01658-1)
Supplement: Supplementary file 11 — Statistical source data. [file 41556_2025_1658_MOESM11_ESM.xlsx]

## Sheet: Fig5c
Diameter (μm)	d5 Blastoid	d5 Blastoid + 40h 4mM dm-αKG	d5 Blastoid + 120h 4mM dm-αKG		Blastoid induction (%)	d5 Blastoid	d5 Blastoid + 40h 4mM dm-αKG	d5 Blastoid + 120h 4mM dm-αKG
	243.689	233.226	208.071			58.805	92.5743	97.1429
	140.042	112.582	207.164			57.7114	91.2844	87.1429
	200.617	142.387	175.337			49.8008	90.6736	95.6284
	95.251	161.299	216.303
	99.971	129.624	135.17
	91.085	155.324	177.57
	124.053	140.35	109.193
	91.171	122.01	151.798
	155.976	136.712	192.111
	94.133	138.701	172.825
	148.982	118.451	137.898
	92.367	211.196	151.125
	179.087	87.814	165.395
	132.903	173.658	140.252
	99.656	138.572	184.266
	85.351	137.179	148.982
	140.252	147.641	158.036
	142.787	138.917	148.204
	73.691	119.007	153.391
	118.806	172.699	113.403
	88.22	116.51	188.484
	221.789	118.805	220.361
	155.536	161.051	196.659
	180.656	147.18	56.32
	161.254	150.259	64.862
	99.715	187.202	129.904
	121.369	130.378	136.684
	164.646	75.706	188.62
	166.328	220.57	173.9
	114.999	167.348	164.777
	108.96	154.976	131.226
	119.218	160.641	104.852
	151.319	140.05	180.287
	153.199	238.425	160.009
	111.168	171.397	156.541
	132.178	141.145	197.505
	114.264	192.832	184.32
	104.627	122.059	189.852
	112.64	117.994	115.204
	98.17	168.23	156.177
	125.997	156.043	223.357
	100.127	208.115	105.616
	118.094	161.609	224.486
	220.681	174.908	253.615
	128.264	133.455	160.474
	106.134	181.032	192.437
	75.27	170.544	129.436
	161.46	152.95	156.014
	157.825	158.106	93.924
	109.784	100.015	148.415
	161.594	145.224	131.255
	111.608	205.64	162.959
	118.624	144.879	156.014
	160.486	191.197	129.087
	155.926	124.445	175.415
	104.177	229.161	103.364
	167.83	160.79	157.041
	108.056	182.002	126.866
	150.031	107.512	188.484
	154.562	164.15	135.836
	134.253	185.139	127.667
	101.469	186.806	159.297
	174.091	153.68	288.83
	160.925	207.614	199.313
	195.71	149.619	171.447
	131.613	170.414	198.366
	180.32	170.942	216.945
	185.676	166.329	197.663
	165.205	152.308	212.268
	143.8	210.94	201.698
	105.095	196.693	157.041
	105.616	210.437	209.273
	150.396	187.479	190.687
	168.727	137.179	164.456
	100.907	169.19	84.428
	196.35	190.148	149.783
	127.421	140.691	237.034
	148.837	133.41	178.308
	150.409	187.714	87.214
	194.816	147.071	211.982
	202.91	213.578	130.822
	114.948	212.074	188.12
	152.789	114.432	147.979
	164.932	152.321	120.542
	180.667	173.842	160.632
	201.64	197.008	102.22
	170.335	152.045	87.663
	116.624	189.833	161.314
	137.085	176.4	207.533
	136.641	187.266	198.366
	142.306	204.89	195.027
	182.212	213.456	253.345
	138.621	117.791	250.285
	120.851	220.316	181.695
	142.595	162.682	191.118
	81.208	156.197	128.035
	89.456	112.084	206.168
	85.512	138.355	182.363
	130.537	133.769	162.054
	184.192	158.194	139.467
	169.527	174.175	161.86
	118.872	188.394	177.989
	104.571	138.917	180.722
	140.014	190.673	174.26
	148.56	204.391	209.751
	151.319	177.225	275.583
	81.857	118.113	168.11
	233.425	138.008	184.904
	220.921	134.232	150.396
	102.066	94.843	95.23
	124.872	144.934	192.712
	143.458	186.087	236.761
	155.536	127.947	87.931
	157.041	149.405	113.403
	117.01	102.854	160.303
	182.556	122.19	156.578
	134.019	141.527	130.537
	131.42	148.492	220.752
	142.691	205.533	155.725
	169.157	156.67	114.846
	169.701	153.992	159.309
	204.833	167.539	188.266
	152.481	122.01	170.254
	162.561	174.554	133.594
	249.351	163.479	163.487
	168.017	99.634	266.932
	288.83	130.055	171.093
	199.313	164.26	150.605
	171.447	192.5	220.361
	198.366	140.449	242.552
	216.945	144.492	185.433
	197.663	184.089	149.874
	212.268	213.456	261.763
	201.698	144.007	136.397
	157.041	139.277	196.11
	209.273	176.638	214.775
	190.687	142.049	159.395
	164.456	137.194	129.314
	84.428	100.175	130.822
	149.783	120.824	234.238
	237.034	142.429	212.895
	178.308	194.608	169.885
	87.214	148.653	158.865
	211.982	173.669	142.581
	130.822	145.664	126.044
	188.12	113.025	214.181
	147.979	174.003	192.681
	120.542	158.308	135.951
	160.632	168.004	101.469
	102.22	160.989	150.605
	87.663	187.009	117.295
	161.314	144.048	167.011
	207.533	136.931	150.605
	198.366	130.132	139.636
	195.027	240.421	144.154
	253.345	152.045	127.482
	250.285	117.451	131.896
	181.695	180.933	192.233
	191.118	165.847	209.704
	128.035	182.43	154.321
	206.168	131.705	129.087
	182.363	141.753	101.778
	162.054	200.838	132.445
	139.467	174.083	137.428
	161.86	132.568	116.17
	177.989	109.831	159.457
	180.722	155.041	178.264
	174.26	170.942	191.569
	209.751	138.845	114.59
	275.583	151.069	161.606
	168.11	144.007	275.512
	184.904	136.522	154.207
	150.396	172.096	261.268
	95.23	132.372	135.141
	192.712	136.125	124.872
	236.761	147.071	181.068
	87.931	141.414	179.612
	113.403	164.004	190.182
	160.303	207.884	130.941
	156.578	116.356	167.83
	130.537	198.635	179.612
	220.752	190.663	197.544
	155.725	183.958	148.283
	114.846	124.589	218.897
	159.309	113.22	150.396
	188.266	162.989	133.726
	170.254	168.336	148.811
	133.594	153.211	175.158
	163.487	144.492	142.924
	266.932	161.299	192.233
	171.093	154.005	268.141
	150.605	150.299	116.288
	220.361	186.259	177.603
	242.552	154.252	211.954
	185.433	188.511	177.205
	149.874	186.977	156.215
	261.763	221.258	201.931
	136.397	177.766	196.34
	196.11	146.812	178.747
	214.775	163.209	82.691
	159.395	199.96	111.52
	129.314	157.167	103.667
	130.822	88.2	120.005
	234.238	98.484	122.142
	212.895	129.685	204.411
	169.885	122.795	227.083
	158.865	114.973	184.685
	142.581	170.097	156.197
	126.044	115.735	168.574
	214.181	241.193	253.167
	192.681	155.324	112.28
	135.951	147.098	150.325
	101.469	211.366	204.421
	150.605	113.025	108.457
	117.295	157.167	92.451
	167.011	154.498	150.644
	150.605	160.304	180.091
	139.636	173.358	115.735
	144.154	140.421	174.828
	127.482	194.155	240.13
	131.896	160.516	166.004
	192.233	94.758	209.99
	209.704	140.805	202.148
	154.321	112.012	247.479
	129.087	132.975	164.552
	101.778	154.252	231.73
	132.445	193.743	185.689
	137.428	192.5	136.492
	116.17	156.67	156.453
	159.457	132.432	163.711
	178.264	242.969	180.413
	191.569	112.724	188.723
	114.59	252.792	182.791
	161.606	222.036	169.791
	275.512	159.524	98.808
	154.207	141.152	87.996
	261.268	113.296	133.694
	135.141	138.622	231.471
	124.872	150.944	163.209
	181.068	175.454	179.245
	179.612	137.768	205.056
	190.182	172.256	146.662
	130.941	247.491	182.035
	167.83	170.88	148.006
	179.612	132.061	97.319
	197.544	128.156	128.056
	148.283	146.997	160.104
	218.897	139.27	86.367
	150.396	123.369	174.554
	133.726	114.56	108.161
	148.811	135.204	258.923
	175.158	136.821	221.195
	142.924	129.321	148.182
	192.233	182	149.043
	268.141	227.754	106.277
	116.288	95.352	143.394
	177.603	165.469	183.86
	211.954	146.014	137.412
	177.205	181.648	106.728
	156.215	131.605	190.841
	201.931	175.317	198.716
	196.34	173.643	89.308
	178.747	166.517	128.763
	82.691	182.538	132.544
	111.52	131.469	165.711
	103.667	200.998	126.696
	120.005	125.252	146.874
	122.142	104.785	116.43
	204.411	149.586	124.579
	284.176	104.995	115.741
	266.413	82.389	216.933
	125.252	197.363	138.636
	240.142	183.052	115.117
	122.147	194.031	191.51
	144.845	137.201	154.402
	260.277	185.785	86.371
	128.39	182.165	154.402
	200.25	210.789	227.561
	158.518	129.692	273.766
	151.855	218.257	104.403
	115.378	165.952	115.412
	167.631	213.138	190.515
	157.035	208.038	100.439
	194.33	225.282	138.521
	186.676	153.323	164.596
	134.833	231.897	190.263
	124.483	163.768	126.649
	217.007	144.222	138.924
	211.896	142.225	152.434
	204.793	123.434	106.17
	137.463	125.3	127.906
	205.222	140.014	171.732
	193.018	190.672	227.702
	181.813	114.49	183.967
	262.488	82.462	126.649
	192.51	104.785	107.703
	191.708	160.112	113.137
	188.043	139.284	146.014
	111.319	185.084	175.328
	96.519	160.112	107.48
	136.015	126.143	219.244
	138.232	187.883	105.773
	113.208	172.569	100.717
	208.038	208.614	139.284
	182.538	174.642	168.238
	159.211	172.418	140.057
	150.053	208.038	134.462
	162.641	197.96	239.207
	142.899	203.578	202.04
	168.345	171.172	155.293
	136.443	215.574	166.048
	136.308	170	179.655
	193.729	195.98	188.521
	241.484	174.046	175.727
	209.322	160.649	310.161
	113.071	146.86	206.553
	134.545	100	228.473
	183.34	142.506	154.117
	174.057	197.434	162.788
	204.868	149.345	234.853
	126.559	148.189	199.73
	135.888	180.422	206.814
	134.302	97.755	230.729
	118.102	228.543	198.01
	265.372	177.685	112.161
	187.467	194.041	108.812
	99.067	235.262	220.69
	204.44	115.412	204.841
	128.558	178.101	203.106
	121.206	162.874	153.883
	121.223	128.062	209.304
	133.77	132.966	259.422
	146.133	160.424	156.525
	121.542	130.231	167.451
	175.76	205.183	239.416
	143.484	165.747	181.593
	130.371	93.038	224.722
	111.105	148.661	134.06
	180.796	171.604	219.718
	200.723	154.945	186.269
	131.369	111.803	189.505
	159.601	195.274	161.505
	143.484	187.072	152.053
	143.825	118.609	199.289
	153.74	220.227	210.647
	110.94	128.016	281.517
	163.241	171.126	220
	105.742	165.952	112.925
	167.668	124.724	115.741
	155.875	172.812	132.575
	186.649	178.617	177.37
	112.583	132.378	97.324
	158.394	176.465	134.015
	144.843	185.559	94.085
	137.9	150.213	58.856
	107.806	114.856	130
	172.467	199.81	114.56
	151.089	173.401	142.042
	187.652	168.345	189.505
	206.9	76.655	86
	181.281	174.734	99.639
	115.216	165.529	158.051
	144.617	188.68	169.684
	173.128	163.377	103.829
	105.452	185.526	121.062
	125.393	228.403	127.827
	165.66	229.059	169.412
	174.122	169.729	104.217
	162.678	156.525	92.157
	126.795	205.572	179.505
	164.726	151.644	141.896
	189.82	154.674	173.05
	128.484	178.617	179.505
	118.845	169.009	203.506
	137.206	168.962	152.198
	157.672	161.914	150.112
	138.685	146.164	173.704
	140.259	179.978	180.563
	161.03	113.278	139.891
	93.406	137.594	166.193
	179.063	172.939	109.961
	113.478	161.988	107.11
	134.449	128.825	132.088
	156.486	131.469	120.249
	109.789	120.416	190.206
	155.581	204.793	182.616
	131.112	179.978	194.474
	84.129	180.278	96.158
	125.395	192.094	234.648
	125.52	123.175	135.691
	172.289	114.978	176.22
	140.942	121.078	225.362
	101.687	166.973	140.576
	165.32	278.259	157.889
	117.234	116.499	124.537
	100.132	192.52	131.065
	148.528	162.641	127.466
	143.041	151.605	156.716
	123.552	160	123.529
	118.365	181.571	146.758
	180.676	104.709	201.227
	150.495	156.895	169.673
	116.899	188.043	128.053
	124.012	208.777	192.886
	83.568	179.744	184.71
	129.215	164.402	184.616
	143.068	149.412	196.519
	129.745	124.531	138.593
	124.894	129.244	231.14
	198.376	152.761	172.125
	95.871	148.553	134.667
	114.407	174.184	171.499
	141.982	166.721	96.158
	104.726	157.035	142.383
	95.564	225.46	79.406
	121.44	182.888	137.269
	85.973	210.466	178.043
	123.79	132.197	142.005
	104.801	137.084	125.398
	130.182	217.007	120.95
	142.602	182.702	190.842
	146.722	173.979	114.332
	113.719	167.935	209.364
	125.395	208.973	180.658
	184.329	170.116	163.546
	119.224	104.964	106.046
	166.348	104.177	193.364
	159.845	162.235	172.415
	103.369	227.298	183.812
	206.093	130.296	218.432
	198.504	75.4	131.197
	200.773	110.691	139.891
	85.516	137.2	197.456
	138.061	158.631	112.194
	124.69	116.49	104.199
	104.351	152.519	175.564
	153.449	271.281	119.109
	110.11	178.627	170.768
	93.09	250.277	161.75
	125.879	171.093	227.586
	164.785	158.717	162.177
	162.062	183.595	85.761
	112.384	207.013	172.95
	145.42	91.278	174.609
	138.741	145.021	177.859
	91.175	207.92	172.159
	140.021	136.397	110.432
	211.437	202.329	236.142
	114.869	139.031	190.358
	112.384	198.01	172.203
	143.997	203.498	185.623
	105.917	144.561	195.538
	143.26	227.72	144.474
	151.08	100.069	143.137
	155.732	185.581	215.445
	125.317	138.324	130.801
	155.984	125.857	102.731
	111.491	154.765	188.041
	128.408	197.743	140.097
	141.359	168.6	169.355
	108.983	132.548	225.012
	188.379	94.07	107.861
	212.029	201.98	196.676
	106.949	202.184	138.648
	91.111	135.879	148.114
	135.264	124.872	168.912
	181.153	199.794	158.083
	106.453	110.956	94.444
	91.433	233.954	188.888
	137.264	173.539	170.78
	113.495	169.701	137.716
	134.668	150.605	165.869
	108.965	144.344	137.939
	109.073	130.762	134.024
	116.293	105.411	192.686
	131.426	259.144	125.276
	96.055	218.575	97.37
	136.231	235.832	159.017
	106.563	124.683	166.955
	142.313	281.996	182.564
	87.219	213.116	140.412
	137.905	146.112	246.751
	186.812	137.784	186.424
	159.649	124.809	169.701
	248.106	192.895	208.513
	203.141	249.288	208.071
	126.634	132.8	137.328
	239.355	192.192	113.972
	229.051	223.541	132.089
	198.692	253.731	157.714
	220.752	165.821	273.204
	177.504	72.619	191.293
	187.953	240.083	212.84
	217.361	150.696	153.301
	114.999	262.212	99.025
	182.04	203.72	95.559
	170.104	246.202	188.266
	133.036	198.455	187.452
	164.074	178.912	209.077
	169.885	109.049	255.157
	144.222	180.58	208.513
	113.972	92.048	121.159
	146.112	126.308	202.803
	102.201	156.428	209.255
	160.437	158.26	131.494
	138.324	110.903	111.485
	142.924	215.976	184.362
	130.161	214.957	145.21
	155.725	219.568	127.282
	128.767	187.849	183.039
	164.062	147.381	207.221
	145.642	195.94	154.041
	143.895	186.435	110.691
	137.67	174.53	150.605
	142.746	139.748	107.218
	144.344	179.786	201.251
	134.952	217.604	125.935
	160.376	241.945	180.624
	113.834	245.485	225.219
	33.72	188.203	182.857
	182.996	170.84	146.933
	114	195.75	147
	123.968	156.578	234.062
	106.677	131.643	202.338
	147.648	155.926	117.211
	117.745	193.544	164.372
	123.434	213.502	186.953
	105.622	171.95	158.546
	139.27	152.481	170.229
	107.703	189.811	183.312
	122.54	199.204	131.46
	130.246	196.828	164.038
	134.015	230.237	189.618
	136.528	150.54	131.475
	121.078	196.04	177.478
	142.436	112.099	108.077
	102.489	173.188	210.317
	162.012	157.676	144.363
	122.409	142.581	140.622
	140.014	127.743	152.33
	178.213	109.98	186.607
	168.345	176.629	216.995
	105.546	202.368	232.541
	89.196	107.383	223.166
	164.195	126.866	219.071
	140.014	155.536	133.707
	136.015	177.161	171.913
	100.499	144.669	118.127
	112.285	172.678	184.293
	142.014	147.182	175.3
	126.775	153.697	122.748
	148.486	185.687	136.765
	112	129.208	198.821
	120.067	120.932	273.68
	132.439	127.421	167.256
	124.724	186.14	109.051
	167.523	169.885	177.93
	166.769	106.632	163.091
	198.01	119.218	184.409
	136.367	89.302	217.824
	146.82	174.451	147.36
	188.308	134.092	165.513
	206.155	173.821	162.417
	149.586	158.519	127.356
	191.51	130.822	96.545
	123.11	142.924	127.817
	111.517	237.645	170.241
	169.706	152.313	118.937
	157.747	184.192	148.815
	106	94.091	187.498
	188.17	171.345	172.8
	154	205.177	143.273
	172.662	99.005	163.319
	197.231	121.482	189.483
	167.2	196.948	98.951
	134.462	114.23	130.141
	122.147	153.506	164.801
	180.488	128.996	89.091
	149.586	182.996	110.338
	106.733	114.846	131.087
	93.381	144.602	102.683
	104.48	124.621	120.914
	110.018	169.319	174.268
	100.499	175.158	196.999
	141.421	172.678	188.748
	147.363	189.697	336.271
	134.952	200.264	187.173
	162	176.329	196.401
	83.522	137.542	139.938
	182.044	164.396	126.708
	132.061	114.914	132.706
	161.245	138.607	167.911
	94	110.691	157.018
	119.817	172.178	193.262
	177.674	187.849	185.986
	83.259	140.713	178.238
	109.836	206.168	202.813
	115.117	234.456	161.468
	114.63	180.884	150.286
	137.186	158.717	139.038
	120.017	128.728	156.886
	91.236	168.119	131.903
	139.714	105.454	164.309
	102.313	161.371	249.301
	151.789	130.933	146.066
	163.267	151.456	222.365
	75.153	184.966	186.149
	126.063	109.539	215.923
	153.075	181.542	177.612
	127.059	157.236	151.585
	122	133.027	203.643
	140.129	124.894	191.128
	168.309	91.111	233.092
	124.338	175.926	222.981
	127.577	192.089	263.299
	150.013	123.98	166.36
	92	142.753	206.064
	128.156	210.032	151.792
	113.296	193.341	239.898
	125.3	182.565	256.968
	102	148.779	238.028
	158.114	202.688	238.62
	147.648	152.488	179.161
	118.017	138.67	211.353
	136.528	137.378	176.149
	114.28	180.47	186.149
	124.403	162.822	186.864
	121.491	204.421	152.359
	169.293	190.449	350.601
	165.276	146.722	371.249
	131.575	109.789	239.235
	148.607	129.321	123.552
	134.373	139.811	258.641
	90.443	160.933	279.552
	136.528	206.036	166.525
	110.345	142.258	230.657
	150.147	167.523	205.111
	130.231	145.649	268.848
	124.531	116.428	115.124
	142.773	154.316	133.131
	112.285	111.491	275.361
	122.589	152.527	188.66
	141.605	171.947	91.861
	91.082	131.112	125.395
	160.798	214.603	98.474
	106.301	161.176	134.886
	140.656	132.836	157.049
	104.995	189.862	96.564
	144.402	165.699	156.548
	170	167.382	220.052
	144.139	162.388	216.603
	168.867	181.077	216.422
	128.39	109.216	238.694
	138.13	260.883	152.822
	92	136.634	255.069
	86.579	144.541	178.921
	122.409	170.401	158.379
	140.428	138.402	148.515
	164.195	131.828	223.762
	126.775	114.954	257.92
	101.213	194.796	193.958
	139.284	188.494	209.901
	95.708	178.141	231.073
	150	232.587	140.273
	128.141	144.568	291.52
	72.993	214.895	188.129
	190.379	126.795	198.02
	148.432	150.417	180.372
	114.018	175.535	186.181
	136.235	152.166	227.266
	116.103	143.37	162.569
	125.172	188.535	129.139
	143.694	112.941	134.566
	163.573	188.213
	133.462	243.564
	163.768	144.229
	142.042	179.161
	171.266	109.36
	116.619	152.784
	138.405	167.581
	156.984	142.574
	104.785	237.401
	149.466	136.863
	127.906	114.458
	116.103	161.371
	169.056	196.689
	119.683
	203.725
	122.016
	112.872
	112.018
	89.822
	160.125
	111.319
	141.209
	115.741
	110.164
	82
	108.167
	117.388
	131.939
	114
	165.747
	160.012
	104.652
	101.98
	133.507
	118.152
	148.122
	132.378
	124.145
	95.52
	159.7
	136.528
	152.643
	103.479
	93.744
	136.132
	224.401
	158.051
	130.599
	172.012
	182.833
	136.528
	106.075
	165.082
	88.566
	113.877
	128.81
	92.195
	153.075
	124.016
	152.013
	184.889
	182.538
	129.553
	168.107
