# Supplementary material for: α-Ketoglutarate promotes trophectoderm induction and maturation from naive human embryonic stem cells
Source: Nat Cell Biol. 2025 Apr 23;27(5):749–61. doi: 10.1038/s41556-025-01658-1 (PMC12081308; doi:10.1038/s41556-025-01658-1)
Supplement: Supplementary file 12 — Statistical source data. [file 41556_2025_1658_MOESM12_ESM.xlsx]

## Sheet: Fig6a
Cell number per sample
d5 Blastoid	4326
d5 Blastoid + 40h 4mM dm-αKG	6066

## Sheet: Fig6c
Cell number per sample	TE-like population
d5 Blastoid	213
d5 Blastoid + 40h 4mM dm-αKG	226

## Sheet: Fig6f
sample	polar_mural_diff_sig2
TE_aKG	0.183343
TE_NC	-0.326124
TE_aKG	0.0789252
TE_aKG	0.262104
TE_NC	-0.157923
TE_aKG	0.131701
TE_aKG	-0.162796
TE_NC	-0.260128
TE_NC	-0.221019
TE_aKG	-0.142151
TE_NC	-0.086605
TE_NC	-0.0590778
TE_aKG	0.52494
TE_aKG	-0.483092
TE_aKG	0.275267
TE_aKG	0.00559176
TE_NC	-0.0689172
TE_aKG	-0.277839
TE_aKG	0.617153
TE_aKG	0.186839
TE_aKG	0.0563914
TE_NC	-0.183293
TE_NC	-0.259462
TE_aKG	0.650962
TE_aKG	-0.0236806
TE_aKG	0.32154
TE_aKG	-0.11435
TE_NC	-0.174652
TE_aKG	0.232639
TE_aKG	-0.101036
TE_aKG	-0.299694
TE_aKG	-0.254888
TE_aKG	0.0547421
TE_aKG	0.181601
TE_aKG	0.587243
TE_aKG	-0.292735
TE_aKG	-0.0823478
TE_aKG	0.307307
TE_NC	-0.0704673
TE_aKG	-0.068188
TE_NC	-0.264088
TE_aKG	-0.018904
TE_NC	-0.476402
TE_aKG	0.0880778
TE_aKG	0.00352037
TE_NC	0.0864814
TE_aKG	0.476284
TE_aKG	0.044937
TE_aKG	0.256591
TE_aKG	0.28546
TE_aKG	-0.159772
TE_NC	-0.168789
TE_aKG	-0.171233
TE_NC	-0.111848
TE_aKG	0.109319
TE_aKG	0.345716
TE_NC	-0.227387
TE_aKG	-0.0909507
TE_aKG	0.00452686
TE_aKG	0.161722
TE_aKG	0.393564
TE_NC	0.00481858
TE_aKG	0.0842058
TE_aKG	-0.0874496
TE_aKG	0.101178
TE_aKG	-0.218344
TE_aKG	-0.246283
TE_aKG	0.104473
TE_aKG	0.0213212
TE_NC	-0.0778078
TE_aKG	0.193316
TE_aKG	-0.218476
TE_NC	-0.227108
TE_NC	0.141896
TE_aKG	0.506682
TE_aKG	0.0927034
TE_aKG	-0.0802587
TE_aKG	-0.104702
TE_NC	-0.201855
TE_NC	-0.165128
TE_NC	-0.0363595
TE_aKG	0.170625
TE_NC	-0.0191614
TE_aKG	0.100724
TE_NC	-0.0797762
TE_aKG	0.105866
TE_NC	-0.30472
TE_NC	-0.0012642
TE_aKG	0.300031
TE_aKG	-0.069033
TE_NC	-0.279166
TE_aKG	-0.119426
TE_NC	-0.109083
TE_NC	0.0593574
TE_NC	-0.116769
TE_NC	-0.0330722
TE_NC	-0.0710769
TE_aKG	-0.351086
TE_aKG	0.319707
TE_aKG	0.14793
TE_aKG	-0.217719
TE_NC	0.257661
TE_aKG	0.457458
TE_NC	0.13758
TE_aKG	-0.0512447
TE_NC	-0.0171743
TE_aKG	0.32533
TE_NC	-0.116869
TE_aKG	0.0461921
TE_aKG	-0.0262528
TE_NC	0.0295535
TE_NC	-0.297846
TE_NC	0.0575697
TE_aKG	0.465054
TE_aKG	0.565614
TE_aKG	0.207921
TE_aKG	0.0846569
TE_NC	-0.0119884
TE_NC	-0.207165
TE_aKG	0.114148
TE_NC	0.00194717
TE_NC	-0.109605
TE_aKG	0.165798
TE_aKG	-0.307877
TE_aKG	0.0550398
TE_NC	-0.182078
TE_aKG	-0.262868
TE_NC	-0.0227445
TE_NC	-0.144022
TE_NC	-0.247631
TE_NC	-0.31131
TE_aKG	0.0543655
TE_NC	-0.0978805
TE_NC	-0.132332
TE_NC	-0.157914
TE_NC	0.388725
TE_NC	-0.3979
TE_NC	-0.240165
TE_aKG	0.625897
TE_aKG	0.329805
TE_aKG	0.417111
TE_aKG	-0.0825105
TE_aKG	-0.0742038
TE_aKG	0.334168
TE_aKG	0.136706
TE_NC	0.0876243
TE_NC	0.0111319
TE_NC	-0.144315
TE_NC	-0.0128263
TE_aKG	0.11889
TE_aKG	-0.283497
TE_aKG	0.112845
TE_NC	0.103677
TE_NC	0.203411
TE_NC	-0.309362
TE_NC	-0.0187875
TE_NC	0.297921
TE_NC	-0.415823
TE_aKG	-0.090812
TE_NC	-0.272204
TE_aKG	0.0934131
TE_aKG	0.0561781
TE_aKG	0.140532
TE_aKG	0.158011
TE_aKG	-0.0112149
TE_NC	-0.174453
TE_aKG	-0.313665
TE_aKG	-0.162571
TE_aKG	0.192433
TE_NC	0.266174
TE_aKG	0.000310969
TE_aKG	-0.22865
TE_NC	-0.300135
TE_NC	-0.332978
TE_aKG	-0.102658
TE_NC	0.0307128
TE_NC	-0.151367
TE_aKG	0.219008
TE_NC	-0.231936
TE_aKG	-0.0689162
TE_NC	-0.00786825
TE_aKG	0.304521
TE_aKG	0.112264
TE_aKG	-0.281613
TE_aKG	0.298328
TE_aKG	-0.315712
TE_NC	-0.234917
TE_NC	-0.212712
TE_NC	-0.264199
TE_aKG	0.0383502
TE_aKG	0.263798
TE_aKG	-0.0491831
TE_aKG	0.356078
TE_NC	-0.172159
TE_NC	-0.169787
TE_NC	-0.0166104
TE_NC	-0.376876
TE_NC	-0.130688
TE_NC	0.0148482
TE_NC	-0.0588386
TE_aKG	-0.0928254
TE_aKG	0.194435
TE_NC	-0.203056
TE_aKG	0.450497
TE_aKG	-0.279939
TE_NC	-0.439489
TE_NC	-0.146923
TE_aKG	0.0339376
TE_aKG	-0.10901
TE_NC	-0.23733
TE_NC	-0.0600945
TE_NC	-0.340776
TE_aKG	-0.231477
TE_NC	-0.151775
TE_NC	0.00468867
TE_aKG	0.187508
TE_NC	-0.138448
TE_aKG	-0.0131433
TE_NC	-0.0387047
TE_NC	-0.309151
TE_NC	-0.287753
TE_NC	-0.276195
TE_NC	0.0597647
TE_aKG	0.340076
TE_NC	0.0131825
TE_NC	-0.0552775
TE_aKG	0.201228
TE_NC	0.438972
TE_aKG	0.396495
TE_NC	-0.324961
TE_NC	-0.136427
TE_NC	-0.255996
TE_NC	-0.00790555
TE_aKG	-0.0798822
TE_aKG	0.0361719
TE_aKG	-0.219651
TE_NC	-0.146352
TE_NC	-0.175483
TE_aKG	0.299675
TE_NC	-0.198754
TE_NC	-0.204456
TE_NC	-0.236925
TE_aKG	0.339625
TE_NC	0.0810461
TE_aKG	0.120712
TE_NC	-0.301794
TE_aKG	0.190796
TE_NC	0.0352425
TE_aKG	-0.301188
TE_aKG	-0.258686
TE_NC	-0.0586042
TE_NC	-0.349748
TE_NC	0.174587
TE_aKG	-0.117977
TE_aKG	0.387782
TE_aKG	-0.0590766
TE_aKG	-0.13522
TE_aKG	-0.153049
TE_aKG	-0.309331
TE_aKG	-0.330481
TE_aKG	0.0394181
TE_NC	-0.0311258
TE_NC	0.0107401
TE_aKG	-0.0162788
TE_NC	-0.0720729
TE_aKG	0.39643
TE_aKG	0.281401
TE_NC	-0.108522
TE_aKG	-0.078756
TE_aKG	0.1421
TE_NC	0.0320337
TE_NC	-0.185185
TE_aKG	-0.00447371
TE_NC	-0.286181
TE_aKG	0.178994
TE_aKG	0.234399
TE_NC	-0.115226
TE_aKG	0.536445
TE_aKG	0.00974029
TE_NC	-0.199437
TE_aKG	-0.0941673
TE_NC	0.0864422
TE_NC	-0.239103
TE_NC	-0.300236
TE_aKG	-0.137183
TE_aKG	-0.0268177
TE_aKG	0.453055
TE_NC	-0.0853502
TE_NC	-0.159637
TE_aKG	0.17232
TE_aKG	0.145505
TE_NC	-0.195254
TE_NC	-0.0917465
TE_aKG	0.183824
TE_aKG	0.0839963
TE_aKG	0.106943
TE_NC	-0.199266
TE_NC	-0.209504
TE_NC	-0.308383
TE_NC	-0.231125
TE_NC	-0.252169
TE_aKG	0.478236
TE_aKG	-0.161657
TE_NC	-0.00834724
TE_aKG	0.142001
TE_NC	-0.348218
TE_aKG	0.154461
TE_aKG	0.0318818
TE_NC	0.384013
TE_NC	0.294041
TE_aKG	-0.163721
TE_aKG	0.124606
TE_NC	-0.0652122
TE_aKG	0.0785349
TE_aKG	-0.149151
TE_NC	-0.176433
TE_aKG	-0.234918
TE_aKG	0.084933
TE_aKG	0.319495
TE_NC	-0.00290518
TE_NC	-0.172301
TE_NC	0.0107947
TE_aKG	-0.00993559
TE_aKG	0.371075
TE_NC	0.0837641
TE_NC	-0.101135
TE_NC	0.135832
TE_aKG	-0.132372
TE_aKG	0.0276648
TE_NC	-0.0224831
TE_NC	-0.0585286
TE_NC	-0.260239
TE_aKG	0.205305
TE_aKG	0.244547
TE_aKG	-0.208226
TE_aKG	-0.0559513
TE_aKG	-0.161399
TE_NC	-0.410059
TE_aKG	-0.131454
TE_NC	0.0143521
TE_NC	0.111532
TE_NC	-0.1739
TE_NC	-0.308762
TE_NC	-0.253248
TE_NC	-0.20264
TE_NC	-0.0890365
TE_NC	-0.302397
TE_aKG	0.0532752
TE_aKG	-0.266661
TE_NC	0.118408
TE_aKG	-0.240167
TE_aKG	-0.0621973
TE_aKG	-0.141399
TE_aKG	-0.290584
TE_aKG	-0.0159034
TE_NC	0.0051071
TE_NC	-0.0937296
TE_NC	-0.112923
TE_NC	-0.223376
TE_aKG	-0.0949147
TE_NC	-0.053746
TE_NC	0.0742266
TE_NC	-0.175872
TE_NC	0.0019498
TE_NC	-0.217639
TE_NC	-0.0785327
TE_NC	0.666304
TE_NC	-0.150281
TE_aKG	0.411615
TE_aKG	-0.324089
TE_aKG	0.0271627
TE_aKG	-0.0599375
TE_aKG	-0.167509
TE_aKG	0.539136
TE_NC	-0.158145
TE_aKG	0.063108
TE_aKG	0.0658179
TE_NC	-0.209087
TE_NC	-0.0576113
TE_aKG	0.012229
TE_NC	-0.20203
TE_NC	-0.018463
TE_NC	-0.0715589
TE_aKG	0.470844
TE_NC	-0.408836
TE_NC	-0.172153
TE_aKG	-0.227693
TE_NC	-0.0753342
TE_NC	-0.309377
TE_NC	-0.133981
TE_NC	0.809236
TE_aKG	0.397226
TE_aKG	0.198299
TE_NC	-0.114512
TE_aKG	0.111167
TE_NC	-0.104245
TE_aKG	0.144402
TE_NC	0.00161577
TE_aKG	-0.207488
TE_aKG	-0.0640421
TE_aKG	-0.187722
TE_NC	-0.319552
TE_NC	0.019607
TE_aKG	0.341716
TE_NC	-0.276699
TE_aKG	-0.0161816
TE_NC	0.0423838
TE_NC	-0.132273
TE_aKG	0.0619306
TE_aKG	-0.0453132
TE_aKG	-0.0236627
TE_NC	-0.143839
TE_aKG	-0.165098
TE_NC	-0.193999
TE_aKG	0.181928
TE_NC	-0.27017
TE_NC	-0.233659
TE_NC	-0.194429
TE_aKG	0.00860028
TE_NC	0.105956
TE_aKG	0.186831
TE_aKG	0.0532814
TE_NC	0.172649
TE_NC	-0.228994
TE_NC	-0.280893
TE_NC	-0.025482
TE_aKG	-0.252836
TE_NC	-0.21867
TE_aKG	-0.19193
TE_NC	-0.0530154
TE_aKG	-0.0095087
TE_NC	-0.122547
TE_aKG	-0.272704
TE_aKG	0.0281853
TE_NC	-0.135247
TE_NC	-0.152329
TE_NC	0.146651
TE_NC	0.0529733
TE_NC	-0.0955038
