# Supplementary material for: α-Ketoglutarate promotes trophectoderm induction and maturation from naive human embryonic stem cells
Source: Nat Cell Biol. 2025 Apr 23;27(5):749–61. doi: 10.1038/s41556-025-01658-1 (PMC12081308; doi:10.1038/s41556-025-01658-1)
Supplement: Supplementary file 13 — Statistical source data. [file 41556_2025_1658_MOESM13_ESM.xlsx]

## Sheet: Extended Data Fig1a
GC/MS-TOF	Normalized ion counts
	Glucose		t-test: P-value			Glucose-6-P		t-test: P-value			Phenylalanine		t-test: P-value
tt2iLGo_R1	7.63887e+07	76.3887	0.000405102		tt2iLGo_R1	2.35706e+06	2.35706	0.00135066		tt2iLGo_R1	8.47039e+07	84.7039	1.86998e-05
tt2iLGo_R2	6.28691e+07	62.8691			tt2iLGo_R2	1.80557e+06	1.80557			tt2iLGo_R2	9.04467e+07	90.4467
tt2iLGo_R3	6.7648e+07	67.648			tt2iLGo_R3	2.23302e+06	2.23302			tt2iLGo_R3	9.31283e+07	93.1283
hiTSC_R1	4.30562e+08	430.562			hiTSC_R1	8.58896e+06	8.58896			hiTSC_R1	2.85343e+08	285.343
hiTSC_R2	4.97309e+08	497.309			hiTSC_R2	1.01324e+07	10.1324			hiTSC_R2	2.86274e+08	286.274
hiTSC_R3	3.81533e+08	381.533			hiTSC_R3	7.34294e+06	7.34294			hiTSC_R3	3.10569e+08	310.569
	Tryptophan					Leucine					Alanine
tt2iLGo_R1	5.14779e+06	5.14779	3.82421e-07		tt2iLGo_R1	5.36033e+08	536.033	1.4493e-05		tt2iLGo_R1	2.77079e+09	2770.79	2.30652e-05
tt2iLGo_R2	4.42225e+06	4.42225			tt2iLGo_R2	5.14587e+08	514.587			tt2iLGo_R2	2.58406e+09	2584.06
tt2iLGo_R3	4.61391e+06	4.61391			tt2iLGo_R3	5.83296e+08	583.296			tt2iLGo_R3	2.88426e+09	2884.26
hiTSC_R1	2.47597e+07	24.7597			hiTSC_R1	2.59197e+09	2591.97			hiTSC_R1	5.28684e+09	5286.84
hiTSC_R2	2.55937e+07	25.5937			hiTSC_R2	2.52401e+09	2524.01			hiTSC_R2	5.48417e+09	5484.17
hiTSC_R3	2.5265e+07	25.265			hiTSC_R3	2.34383e+09	2343.83			hiTSC_R3	5.56195e+09	5561.95
	Threonine					Tyrosine					Isoleucine
tt2iLGo_R1	4.8674e+08	486.74	0.000932817		tt2iLGo_R1	2.7631e+06	2.7631	2.32699e-05		tt2iLGo_R1	1.57123e+09	1571.23	5.87923e-05
tt2iLGo_R2	5.05913e+08	505.913			tt2iLGo_R2	1.85866e+06	1.85866			tt2iLGo_R2	1.67729e+09	1677.29
tt2iLGo_R3	5.40615e+08	540.615			tt2iLGo_R3	3.08142e+06	3.08142			tt2iLGo_R3	1.83727e+09	1837.27
hiTSC_R1	1.14965e+09	1149.65			hiTSC_R1	1.66055e+07	16.6055			hiTSC_R1	3.78609e+09	3786.09
hiTSC_R2	1.30037e+09	1300.37			hiTSC_R2	1.72967e+07	17.2967			hiTSC_R2	3.95007e+09	3950.07
hiTSC_R3	1.45749e+09	1457.49			hiTSC_R3	1.55744e+07	15.5744			hiTSC_R3	3.64179e+09	3641.79
	2-Hydroxyglutarate					Proline					Glycine
tt2iLGo_R1	2.84209e+08	284.209	0.000139308		tt2iLGo_R1	3.15002e+09	3150.02	2.0492e-05		tt2iLGo_R1	2.98173e+09	2981.73	2.68272e-05
tt2iLGo_R2	2.74415e+08	274.415			tt2iLGo_R2	3.39631e+09	3396.31			tt2iLGo_R2	3.00144e+09	3001.44
tt2iLGo_R3	3.03073e+08	303.073			tt2iLGo_R3	3.61851e+09	3618.51			tt2iLGo_R3	3.23975e+09	3239.75
hiTSC_R1	1.5553e+08	155.53			hiTSC_R1	2.38444e+08	238.444			hiTSC_R1	9.6223e+08	962.23
hiTSC_R2	1.6114e+08	161.14			hiTSC_R2	2.61229e+08	261.229			hiTSC_R2	9.36096e+08	936.096
hiTSC_R3	1.65159e+08	165.159			hiTSC_R3	2.27676e+08	227.676			hiTSC_R3	1.09182e+09	1091.82
	Lysine					Succinate					Serine
tt2iLGo_R1	2.32387e+06	2.32387	0.00101858		tt2iLGo_R1	9.1646e+07	91.646	0.158868		tt2iLGo_R1	1.11664e+09	1116.64	0.0941115
tt2iLGo_R2	2.16407e+06	2.16407			tt2iLGo_R2	7.80135e+07	78.0135			tt2iLGo_R2	1.21977e+09	1219.77
tt2iLGo_R3	2.56725e+06	2.56725			tt2iLGo_R3	1.17141e+08	117.141			tt2iLGo_R3	1.36064e+09	1360.64
hiTSC_R1	6.30053e+06	6.30053			hiTSC_R1	1.30195e+08	130.195			hiTSC_R1	1.33023e+09	1330.23
hiTSC_R2	6.91261e+06	6.91261			hiTSC_R2	1.112e+08	111.2			hiTSC_R2	1.48033e+09	1480.33
hiTSC_R3	5.4152e+06	5.4152			hiTSC_R3	1.12757e+08	112.757			hiTSC_R3	1.65114e+09	1651.14

## Sheet: Extended Data Fig1b
Gene	Epiblast Cluster		TE_NR2F2-ve cluster		Log2 Fold Change TE vs Epi
	Norm. Counts	Log2Count	Expression	Log2Expression
CS	863.48	9.75569	834.93	9.70724	-0.0484504
ACO1	153.69	7.27324	255.04	8.00023	0.726989
ACO2	341.9	8.42164	347.1	8.44336	0.0217139
IDH1	2886.35	11.4955	1973.96	10.9476	-0.547923
IDH2	0	0	76.85	6.28263	6.28263
IDH3A	186.5	7.55075	246.44	7.95093	0.400188
IDH3B	886.09	9.79294	852.83	9.73781	-0.0551316
IDH3G	253.49	7.99147	312.43	8.292	0.300534
GLS	37.69	5.27389	82.96	6.39163	1.11774
GLUD1	548.26	9.10135	183.81	7.5299	-1.57145
OGDH	252.69	7.98692	376.12	8.55888	0.571957
DLD	566.11	9.14748	748.27	9.54934	0.401857
DLST	8.61	3.26454	16.5	4.12928	0.864747
SDHA	349.41	8.4529	423.43	8.72938	0.276483
SDHB	1040.89	10.025	1544.34	10.5937	0.568721
SDHC	197.39	7.6322	240.89	7.91821	0.286012
SDHD	590.59	9.20845	573.41	9.16594	-0.0425168
SUCLG1	739.56	9.53052	745.94	9.54292	0.0123757
SUCLG2	55.28	5.78869	40.96	5.35614	-0.423608
FH	439.04	8.78149	510.7	8.99915	0.217664
MDH2	2547.9	11.3157	3545.2	11.7921	0.476399
ACLY	538.47	9.0754	1121.85	10.1329	1.05755
SLC25A1	391.37	8.61607	687.18	9.42664	0.810571
MDH1	1463.13	10.5158	1561.13	10.6093	0.0934709
ACSS2	44.37	5.50367	115.32	6.86196	1.35829
Source: Meistermann, D., Bruneau, A., Loubersac, S., Reignier, A., Firmin, J., Francois-Campion, V., Kilens, S., Lelievre, Y., Lammers, J., Feyeux, M., Hulin, P., Nedellec, S., Bretin, B., Castel, G., Allegre, N., Covin, S., Bihouee, A., Soumillon, M., Mikkelsen, T., Barriere, P., Chazaud, C., Chappell, J., Pasque, V., Bourdon, J., Freour, T., and David, L. (2021). Integrated pseudotime analysis …

## Sheet: Extended Data Fig1c
H9 hiTSC 96h dm-αKG
GATA3	0mM	2mM	4mM		P-value	0mM-4mM	0.02295
	1	1.99755	2.11618
	1	2.31753	4.21893
	1	3.73035	3.38942
OCT4	0mM	2mM	4mM		P-value	0mM-4mM	0.00635
	1	0.484006	0.123505
	1	0.552953	0.128091
	1	0.353932	0.122205
TBXT	0mM	2mM	4mM		P-value	0mM-4mM	0.00635
	1	0.426148	0.00189373
	1	0.602395	0.00544777
	1	0.278436	0.0039063

## Sheet: Extended Data Fig1d
H9 hiTSC 24h dm-αKG
GATA3	0mM	2mM	4mM		P-value	0mM-4mM	0.00635
	1	2.43458	7.24173
	1	3.02351	11.9531
	1	2.63389	5.05323
OCT4	0mM	2mM	4mM		P-value	0mM-4mM	0.009951
	1	0.828185	0.5001
	1	0.313806	0.268351
	1	0.819907	0.242636
TBXT	0mM	2mM	4mM		P-value	0mM-4mM	0.02295
	1	1.01741	0.0251698
	1	0.866855	0.277015
	1	0.556545	0.121529

## Sheet: Extended Data Fig1e
HNES1 hiTSC 96h dm-αKG									HNES1 hiTSC 24h dm-αKG
GATA3	0mM	2mM	4mM		P-value	0mM-4mM	0.01527		GATA3	0mM	2mM	4mM		P-value	0mM-4mM	0.00635
	1	5.34831	12.242							1	2.45641	6.69651
	1	3.69493	6.16061							1	3.9062	10.4565
	1	5.94578	4.9532							1	2.61259	14.137
CDX2	0mM	2mM	4mM		P-value	0mM-2mM	0.04872		CDX2	0mM	2mM	4mM		P-value	0mM-4mM	0.009951
	1	3.63337	7.54785			NC-4mM	0.03378			1	1.27078	1.45039
	1	1.90609	2.32513							1	1.58977	2.19045
	1	2.73308	2.32245							1	1.15518	1.92364
KLF17	0mM	2mM	4mM		P-value	0mM-4mM	0.00635		KLF17	0mM	2mM	4mM		P-value	0mM-4mM	0.00635
	1	0.430083	0.036342							1	0.501147	0.094081
	1	0.214908	0.0516857							1	0.454486	0.0879869
	1	0.108876	0.0345201							1	0.85281	0.203528
OCT4	0mM	2mM	4mM		P-value	0mM-4mM	0.00635		OCT4	0mM	2mM	4mM		P-value	0mM-4mM	0.00635
	1	0.582751	0.109867							1	0.591247	0.202373
	1	0.400414	0.0882391							1	0.519906	0.187028
	1	0.328737	0.0715472							1	0.680506	0.21107
TBXT	0mM	2mM	4mM		P-value	0mM-4mM	0.00635		TBXT	0mM	2mM	4mM		P-value	0mM-4mM	0.00635
	1	0.533898	0.0145938							1	0.415743	0.0389416
	1	0.284724	0.00339333							1	0.433605	0.0349693
	1	0.123503	0.00364845							1	0.658428	0.102157
VIM	0mM	2mM	4mM		P-value	0mM-2mM	0.01527		VIM	0mM	2mM	4mM		P-value	0mM-4mM	0.00635
	1	0.390944	0.633045							1	0.726084	0.365821
	1	0.498203	0.484922							1	0.465491	0.201524
	1	0.364465	0.467388							1	0.661	0.24283
