# Supplementary material for: α-Ketoglutarate promotes trophectoderm induction and maturation from naive human embryonic stem cells
Source: Nat Cell Biol. 2025 Apr 23;27(5):749–61. doi: 10.1038/s41556-025-01658-1 (PMC12081308; doi:10.1038/s41556-025-01658-1)
Supplement: Supplementary file 14 — Statistical source data. [file 41556_2025_1658_MOESM14_ESM.xlsx]

## Sheet: Extended Data Fig2b
H9 stable hiTSC 24h dm-αKG
	tt2iLGö nESC	hiTSC 0mM	hiTSC 4mM
GATA3	0.0352177	7.26585	6.71453
CDX2	0.0112454	0.0696638	0.0565603
KLF17	0.822427	0.00357496	0.000897128
OCT4	23.6017	0.431516	0.178188

## Sheet: Extended Data Fig2d
H9 nEnd 24h dm-αKG	0mM	2mM	4mM
GATA4	18	14	11
	23	12	8
	12	9	5
	0mM	2mM	4mM
GATA6	15	10	10
	21	12	12
	15	13	7
	0mM	2mM	4mM
GATA4/GATA6	8	5	6
	15	6	6
	9	6	3

## Sheet: Extended Data Fig2e
H9 nEnd 24h dm-αKG
GATA4	NC	2mM	4mM		P-value	NC-4mM	0.02295
	1	0.96568	0.621911
	1	0.44214	0.421643
	1	0.615386	0.481996
PDGFRa	NC	2mM	4mM		P-value	NC-4mM	0.009951
	1	0.566191	0.280006
	1	0.319133	0.117964
	1	0.625819	0.347483
GATA6	NC	2mM	4mM		P-value	NC-4mM	0.009951
	1	0.519887	0.294979
	1	0.673962	0.236412
	1	0.891856	0.619781
