# Supplementary material for: α-Ketoglutarate promotes trophectoderm induction and maturation from naive human embryonic stem cells
Source: Nat Cell Biol. 2025 Apr 23;27(5):749–61. doi: 10.1038/s41556-025-01658-1 (PMC12081308; doi:10.1038/s41556-025-01658-1)
Supplement: Supplementary file 15 — Statistical source data. [file 41556_2025_1658_MOESM15_ESM.xlsx]

## Sheet: Extended Data Fig3a
Sample contribution per cluster (%)	nESC	nESC + dm-αKG	hiTSC	hiTSC + dm-αKG
C1	992	19	0	0
C2	39	817	3	2
C3	0	0	203	639
C4	0	0	258	567
C5	0	0	687	15
C6	0	0	223	391
C7	1	0	202	97
C8	126	64	1	0
