# Supplementary material for: α-Ketoglutarate promotes trophectoderm induction and maturation from naive human embryonic stem cells
Source: Nat Cell Biol. 2025 Apr 23;27(5):749–61. doi: 10.1038/s41556-025-01658-1 (PMC12081308; doi:10.1038/s41556-025-01658-1)
Supplement: Supplementary file 16 — Statistical source data. [file 41556_2025_1658_MOESM16_ESM.xlsx]

## Sheet: Extended Data Fig4d
Imputed developmental stage (%)	nESC	nESC + dm-αKG	hiTSC	hiTSC + dm-αKG
E5	27	45	0	18
E5/E6	1	18	0	7
E6	234	330	625	1306
E6/E7	159	130	25	114
E7	649	326	28	142
E8	0	0	24	4
E9	0	0	18	0
E10	0	0	213	0
E10/E14	0	0	42	0
E12	0	0	1	0
E14	0	0	208	0
E14/CS7	0	0	29	0
CS7	0	0	41	0
Ambiguous	7	6	219	25
Unassigned	81	45	104	95
