# Supplementary material for: α-Ketoglutarate promotes trophectoderm induction and maturation from naive human embryonic stem cells
Source: Nat Cell Biol. 2025 Apr 23;27(5):749–61. doi: 10.1038/s41556-025-01658-1 (PMC12081308; doi:10.1038/s41556-025-01658-1)
Supplement: Supplementary file 17 — Statistical source data. [file 41556_2025_1658_MOESM17_ESM.xlsx]

## Sheet: Extended Data Fig5a
Cell numbers (x10⁵)	nESC	nESC + 4mM dm-αKG
	14.56	9.31		Unpaired t test
	14.42	9.17		P value	0.0319
	17.08	12.95		P value summary	*
				Significantly different (P < 0.05)?	Yes
				One- or two-tailed P value?	Two-tailed
				t, df	t=3,231, df=4

## Sheet: Extended Data Fig5b
pH3Ser10+ve cells (%)	nESC	nESC + 4mM dm-αKG
	0.0204778	0.0136187		Unpaired t test
	0.0210194	0.00507614		P value	0.0118
	0.0263826	0.00776778		P value summary	*
				Significantly different (P < 0.05)?	Yes
				One- or two-tailed P value?	Two-tailed
				t, df	t=4,386, df=4

## Sheet: Extended Data Fig5c
H9 hiTSC 24h UNC1999 and dm-αKG	nESC	nESC + 4mM dm-αKG	nESC + 1μM UNC1999
GATA3	1	8.21964	3.87034	P-value	NC vs aKG	0.00635
	1	8.61734	3.51369
	1	9.36474	4.31658
KLF17	1	0.279649	0.456	P-value	NC vs aKG	0.00635
	1	0.200269	0.541517
	1	0.298521	0.555704
OCT4	1	0.438688	0.560826	P-value	NC vs aKG	0.00635
	1	0.309386	0.622757
	1	0.397919	0.646159
TBXT	1	0.236316	1.12202	P-value	aKG vs PRC2i	0.00635
	1	0.203115	1.24879
	1	0.271385	1.40749

## Sheet: Extended Data Fig5d
H3K27ac Mean intensity/DAPI	nESC	nESC + 4mM dm-αKG
	0.535097	0.876207		Unpaired t test
	0.56828	0.34305		P value	<0,0001	4.55166e-76
	1.11554	0.725175		P value summary	****
	0.97599	1.00565		Significantly different (P < 0.05)?	Yes
	0.515874	0.559867		One- or two-tailed P value?	Two-tailed
	1.00358	0.65957		t, df	t=20,46, df=857
	0.904867	0.799765
	0.615471	0.614418
	0.628132	0.634835
	1.18972	0.582594
	0.471484	0.909836
	1.29581	0.798655
	0.769525	0.951329
	1.25983	0.00846942
	1.45691	0.286674
	0.797719	0.627637
	0.85612	0.489061
	0.506701	0.588101
	1.18174	0.409874
	1.08544	0.399572
	0.925089	0.286332
	1.37971	0.127037
	1.67926	0.0875559
	1.26336	0.143048
	0.858681	0.437558
	0.582263	0.194272
	0.343277	0.406519
	0.517061	0.090248
	1.03956	0.187332
	0.861863	0.237722
	0.864608	0.321039
	0.644571	0.589731
	1.15648	0.702887
	0.895478	0.251874
	0.85249	0.470443
	0.996439	0.273233
	0.724713	0.0419019
	0.612981	0.0773945
	0.509171	0.14279
	0.632512	0.0405738
	2.29096	0.0678107
	1.44356	0.0717979
	0.793067	0.0331162
	0.865315	0.055029
	0.589184	0.065751
	0.830471	0.577195
	0.723906	0.0501987
	0.507021	0.018549
	0.870107	0.024432
	0.853915	0.347073
	0.653327	0.383286
	0.0244959	0.40386
	0.0337013	0.307541
	0.444996	0.361739
	1.53588	0.482784
	1.18219	0.0339742
	1.41404	0.0154608
	1.41859	0.308535
	0.696009	0.377339
	0.628936	0.422356
	1.32089	0.453479
	1.26796	0.395995
	0.763857	0.100671
	1.40803	0.383299
	0.430109	0.997848
	0.831544	0.459912
	0.969846	1.01043
	1.14489	1.06894
	0.688792	1.2899
	0.450095	0.879189
	0.577695	0.650174
	0.684294	0.877777
	0.692204	0.902546
	0.960061	0.744313
	1.28343	0.666125
	0.446616	0.647069
	0.832865	0.621091
	1.12995	0.921686
	1.26023	0.901911
	0.68902	0.84311
	1.00841	0.634086
	0.879035	0.67783
	0.821329	1.26864
	0.818354	0.0636437
	0.741716	0.110131
	1.52252	0.0665671
	1.53936	0.0693257
	0.734411	0.0750499
	1.07468	0.445781
	1.66455	0.376967
	1.51133	0.00860558
	1.97024	0.0150352
	1.30619	0.0267807
	0.913117	0.497913
	1.8326	0.867838
	0.584214	0.0119074
	0.658546	0.0230375
	2.63219	0.0612369
	3.42946	0.0476511
	1.01728	0.889124
	1.29768	0.595258
	0.895168	0.021395
	0.415629	0.0265538
	1.76932	0.766475
	1.03714	0.637203
	1.86836	0.446256
	1.69508	0.573024
	1.05403	0.653011
	0.945725	0.703006
	0.0692104	0.370876
	0.482962	0.804525
	0.872921	0.81099
	2.59249	0.670622
	0.512917	0.75038
	2.33299	0.0617968
	0.892347	0.082144
	0.643372	0.0443698
	0.870786	0.507694
	0.639235	0.106045
	0.729654	0.134371
	0.758996	0.832124
	1.07729	0.642322
	0.881494	0.441322
	0.410579	0.762174
	0.769202	0.00667848
	0.734081	0.664543
	0.337722	0.366211
	0.603677	0.767694
	1.47773	0.756172
	1.07078	0.68032
	0.721389	0.145745
	1.59357	0.465916
	0.680106	0.618506
	0.736518	0.467719
	1.90442	0.0374385
	0.44872	0.626057
	0.741381	0.582268
	1.28988	0.959996
	0.88144	0.69826
	0.844622	0.526334
	1.59292	0.495818
	1.23185	0.560508
	1.56372	0.997887
	1.33867	0.352471
	0.914798	0.744532
	0.820297	0.517987
	1.23573	0.381021
	0.680723	0.407655
	0.495524	0.60223
	1.43054	0.385712
	0.989624	0.685076
	1.46371	0.3711
	1.32633	0.755202
	1.04772	0.611552
	1.18156	0.558675
	1.09028	0.373942
	0.659445	0.492476
	0.662819	0.770249
	0.496433	0.450627
	0.596808	0.88775
	0.645674	0.585976
	0.3213	0.545052
	1.35086	0.846878
	1.0171	0.433996
	1.42803	0.569803
	0.32048	0.313688
	0.639165	0.95064
	0.663654	0.100932
	0.471862	0.162978
	1.17822	0.130774
	1.37918	0.160753
	0.704135	0.157468
	1.235	0.136066
	1.23769	0.233781
	1.01251	0.212352
	0.760305	0.333562
	0.766663	0.182087
	1.17527	0.179842
	0.55898	1.1454
	0.040395	0.172702
	1.22044	0.137164
	0.964912	0.11277
	0.91709	0.169469
	0.816897	0.176441
	0.283102	0.437717
	0.127317	0.137415
	0.091678	0.594349
	0.0962368	0.16612
	0.0801932	0.229036
	0.0832966	0.195725
	1.29566	1.01575
	1.12035	0.685061
	1.09295	0.61766
	1.15247	1.2674
	0.684583	1.60548
	0.652996	1.1102
	0.991439	0.406362
	0.797128	0.911285
	0.632016	0.481937
	0.33752	1.07453
	1.00792	0.61133
	1.02564	0.578483
	1.60524	0.445385
	0.915171	0.743492
	1.16754	0.622741
	1.27668	0.609182
	0.902565	0.527908
	1.15142	1.28509
	1.16587	0.493421
	0.762257	1.02753
	0.771059	0.691528
	0.788522	0.607769
	0.777564	0.569957
	1.578	0.634502
	1.23018	0.894695
	0.783271	1.00796
	1.99284	0.398527
	0.982864	0.603986
	1.43643	0.851585
	0.646027	0.596342
	0.387922	0.41479
	0.241657	0.538001
	1.58373	0.492657
	0.577629	0.0381248
	1.85081	0.472174
	0.260085	0.304807
	0.169556	0.00695573
	0.240336	0.46156
	0.0916799	0.692586
	0.99598	0.668386
	0.451987	1.44547
	2.20755	1.34179
	0.960948	1.18286
	1.89168	0.949614
	2.57517	0.731379
	1.03415	1.76208
	0.875568	0.881248
	1.58447	0.612354
	1.07778	0.69519
	1.3088	0.570949
	1.18492	0.870799
	1.31141	0.508257
	1.70325	0.442768
	0.995832	0.854674
	0.157186	0.622134
	0.322531	0.532952
	1.36387	0.404397
	0.244192	0.616267
	1.42417	0.521082
	1.83664	0.392529
	1.37866	0.385921
	1.32771	0.390355
	1.6899	0.0152515
	1.02425	0.0168116
	1.75577	0.613507
	0.81741	0.129772
	2.42496	0.106684
	1.48714	0.250213
	2.14201	0.0129247
	0.927248	0.257046
	1.03737	0.942937
	0.964624	0.402155
	1.08456	0.433891
	0.850938	0.222125
	1.77198	0.290433
	1.80475	0.561105
	2.50224	0.531948
	0.647182	0.716549
	1.34563	0.0297436
	0.476158	0.0277169
	1.34037	0.0282135
	1.60062	0.0191591
	1.87257	0.315132
	1.49742	0.0241673
	1.60451	0.037829
	1.15339	0.153653
	0.820756	0.255877
	1.27863	0.282082
	0.837139	0.040201
	0.496036	0.0215367
	1.46493	0.0319417
	1.18888	0.238073
	1.1464	0.03825
	1.0789	0.0150213
	1.65649	0.485199
	1.25961	0.438185
	1.35245	0.779722
	1.43929	0.0452574
	1.09734	0.484093
	1.3464	0.0232509
	1.61995	0.0375378
	1.38427	0.0264777
	2.43907	0.0192279
	1.04404	0.0142342
	1.2051	0.0153491
	1.03813	0.0352277
	0.875673	0.0194398
	0.994035	0.0522326
	1.55146	0.531031
	0.354266	0.646737
	0.362872	0.0133741
	0.660312	0.530097
	1.03412	0.505729
	1.3793	0.0107635
	0.65842	0.0166221
	0.746538	0.0264799
	1.17457	0.0435332
	0.206065	0.0144759
	1.02516	0.0288486
	0.0502198	0.0256401
	0.617596	0.00304671
	0.497116	0.12844
	0.0514522	0.331906
	1.29195	0.515746
	0.481643	0.252573
	1.06428	0.535198
	0.884994	0.112241
	0.846305	0.480699
	0.898099	0.551088
	1.05273	0.16376
	0.766299	0.558614
	0.296552	0.767337
	1.20994	0.690907
	1.12696	0.680087
	2.17429	0.00255387
	1.27659	0.00705099
	0.674163	0.289772
	0.610494	0.547294
	1.79262	0.848043
	1.84827	0.443933
	1.6152	0.527495
	1.8219	0.862743
	1.80131	0.830351
	1.27135	0.686907
	1.67167	0.169335
	1.77447	1.06634
	1.7215	0.46441
	1.3993	1.00113
	0.174258	0.301591
	0.0818907	1.00011
	0.326101	0.266136
	0.178987	0.973203
	1.4433	2.02858
	0.390768	1.96457
	0.212536	0.735151
	0.735084	0.408099
	0.174864	0.704203
	1.38361	0.179373
	1.41855	0.378683
	1.21516	0.290854
	0.132993	0.429385
	0.0493682	0.378544
	1.35961	0.0793345
	1.17672	0.639229
	1.16797	1.10196
	0.663587	0.329707
	0.765979	0.39988
	0.598055	0.481037
	0.784855	0.202366
	1.21416	0.86551
	0.790419	0.866387
	0.690549	0.733634
	1.294	0.418473
	0.624867	0.836814
	1.33315	0.660363
	1.26918	0.603288
	0.76797	0.654762
	1.09884	0.965669
	0.917837	0.504182
	0.965916	0.217705
	0.827231	0.451042
	1.5907	0.44003
	1.16995	0.319585
	1.42955	0.0381428
	1.6541	0.512333
	0.865163	0.0706626
	1.30862	0.218077
	1.02547	0.496145
	1.48382	0.535679
	1.40958	0.601987
	1.05157	0.121638
	1.18517	0.517634
	1.72507	0.0948123
	0.914043	0.165782
	1.04396	0.176712
	1.23154	0.181673
	0.879378	0.249318
	1.1629	0.515065
	1.42717	0.527111
	1.50095	0.550158
	0.599949	0.375635
		0.370037
		0.413668
		0.630359
		0.4577
		0.367039
		0.0397167
		0.438848
		0.787279
		0.582782
		0.536567
		0.560716
		0.014501
		0.028927
		0.016885
		0.0164806
		0.295702
		0.0217491
		0.304234
		0.0196929
		0.0611313
		0.616681
		0.0272826
		0.0205469
		0.529243
		0.0823612
		0.0395494
		0.0354502
		0.0241433
		0.0465044
		0.0306309
		0.443828
		0.017031
		0.0338072
		0.448922
		0.533543
		0.551575
		0.0195235
		0.0228957
		0.0207859
		0.0180815
		0.0248891
		0.0563001
		0.0363469
		0.49463
		0.0327745
		0.0169222
		0.418573
		0.034927
		0.417259
		0.0296013
		0.0307459
		0.0926258
		0.0696204
		0.0927324
		0.607757
		0.0479139
		0.0673005
		0.0704338
		0.14321
		0.0696732
		0.0536967
		0.0472422
		0.0590126
		0.0557908
		0.0751338
		0.0656012
		0.051929
		0.58153
		0.0377662
		0.0351327
		0.115659
		0.0333396
		0.0788598
		0.0515272
		0.0344668
		0.0495281
		0.0482023

## Sheet: Extended Data Fig5e
P300 Mean intensity/DAPI	nESC	nESC + 4mM dm-αKG
	0.4424	0.4938		Unpaired t test
	0.5905	0.6132		P value	0.58
	0.4638	0.4988		P value summary	ns
				Significantly different (P < 0.05)?	No
				One- or two-tailed P value?	Two-tailed
				t, df	t=0,6014, df=4
