# Supplementary material for: α-Ketoglutarate promotes trophectoderm induction and maturation from naive human embryonic stem cells
Source: Nat Cell Biol. 2025 Apr 23;27(5):749–61. doi: 10.1038/s41556-025-01658-1 (PMC12081308; doi:10.1038/s41556-025-01658-1)
Supplement: Supplementary file 18 — Statistical source data. [file 41556_2025_1658_MOESM18_ESM.xlsx]

## Sheet: Extended Data Fig6d
YAP/TAZ mean intensity/DAPI	nESC	nESC + 4mM dm-αKG
	1.02062	1.04849		Unpaired t test
	0.917983	0.985243		P value	0.9427
	0.74715	0.683684		P value summary	ns
				Significantly different (P < 0.05)?	No
				One- or two-tailed P value?	Two-tailed
				t, df	t=0,07651, df=4
