# Supplementary material for: α-Ketoglutarate promotes trophectoderm induction and maturation from naive human embryonic stem cells
Source: Nat Cell Biol. 2025 Apr 23;27(5):749–61. doi: 10.1038/s41556-025-01658-1 (PMC12081308; doi:10.1038/s41556-025-01658-1)
Supplement: Supplementary file 19 — Statistical source data. [file 41556_2025_1658_MOESM19_ESM.xlsx]

## Sheet: Extended Data Fig7a
Sample contribution to clusters	40h aggregates	40h aggregates + 4mM dm-αKG
C1	478	9
C2	13	459
C3	347	14
C4	10	307
C5	293	9
C6	10	248
C7	50	8

## Sheet: Extended Data Fig7c
pathway	pval	padj	log2err	ES	NES	size	leadingEdge
HALLMARK_MYC_TARGETS_V1	1.11885e-36	5.48239e-35	1.57637	-0.454764	-7.46754	196	HSP90AB1, NPM1, SNRPG, EIF4A1, PPM1G, SSB, SERBP1, SRSF7, SET, NOP56, PCBP1, MCM6, HNRNPA2B1, SNRPD1, HNRNPU, RPL6, NDUFAB1, PHB, CCT3, HNRNPD, SSBP1, EIF2S2, RSL1D1, TUFM, RAN, RANBP1, HNRNPC, SNRPD3, DDX21, SMARCC1, TRIM28, APEX1, DUT, HNRNPA3, UBE2L3, CBX3, ETF1, NOLC1, SNRPB2, PSMD8, PSMA2, TCP1, DEK, SRSF2, HSPE1, SYNCRIP, PSMD1, CCT2, PSMC4, RRM1, MCM4, PTGES3, DDX18, NCBP2, PA2G4, ILF2, SN…
HALLMARK_E2F_TARGETS	1.31199e-19	3.21437e-18	1.14219	-0.329891	-5.42724	195	STMN1, TUBB, NOP56, SNRPB, HMGA1, MCM6, NASP, RPA3, ANP32E, POP7, HNRNPD, JPT1, RAN, RANBP1, DUT, NOLC1, DEK, SRSF2, SYNCRIP, HMMR, MCM4, LBR, PA2G4, TIPIN, NME1, KPNA2, BIRC5, GSPT1, LYAR, MSH2, NUP107, DIAPH3, TACC3, SMC3, ILF3, RFC1, SMC6, CSE1L, AK2, MELK, PRDX4, TBRG4, SLBP, PRKDC, RRM2, DDX39A, RFC3, MKI67, XRCC6, RAD21, KIF22, PCNA, USP1, MMS22L, SSRP1, DSCC1, DEPDC1, TRA2B, DONSON, AURKB,…
HALLMARK_MYC_TARGETS_V2	3.09061e-14	5.04799e-13	0.965328	-0.515635	-4.5677	57	NPM1, NOP56, PHB, CBX3, NOLC1, HSPE1, MPHOSPH10, WDR43, MCM4, IMP4, DDX18, PA2G4, TCOF1, PUS1, TMEM97, AIMP2, TBRG4, LAS1L, HSPD1, PPRC1, FARSA, PES1, RRP9, WDR74, BYSL, TFB2M, MCM5, PPAN, MRTO4, NOP16, PLK1, DCTPP1, MYBBP1A, GNL3, UTP20, SRM, NOP2, NOC4L, GRWD1
HALLMARK_G2M_CHECKPOINT	5.99693e-09	7.34624e-08	0.761461	-0.225123	-3.64511	189	STMN1, NCL, HMGA1, MCM6, NASP, SNRPD1, HNRNPU, HNRNPD, JPT1, SMARCC1, CCND1, UBE2C, NOLC1, HSPA8, SRSF2, SYNCRIP, HMMR, LBR, KPNA2, BIRC5, GSPT1, TOP1, TACC3, EWSR1, SLC38A1, ILF3, NSD2, TPX2, UCK2, BUB1, KIF20B, SRSF10, DDX39A, MKI67, CUL3, HIF1A, G3BP1, RAD21, GINS2, DKC1, KIF22, CENPA, NUSAP1, KPNB1, TRA2B, AURKB, CCNB2, EZH2, MCM5, HMGB3, UBE2S, MCM2, SLC7A1, PLK1, CENPF, CENPE, CHAF1A, PRC1,…
HALLMARK_HYPOXIA	1.03126e-06	1.01064e-05	0.643552	0.22624	3.10074	144	MT2A, DDIT4, MT1E, LDHA, FBP1, AK4, P4HA1, DDIT3, WSB1, GPI, CDKN1C, SLC25A1, ENO1, P4HA2, SLC6A6, PGM1, JUN, PGK1, FOXO3, PRDX5, TPST2, CCNG2, EXT1, VEGFA, HSPA5, CITED2, ALDOC, ATF3, SDC4, FAM162A, KDM3A, PFKL, CASP6, ADM, GPC1, PDK3, MIF, GBE1, BHLHE40, ENO2, HK2, SLC2A1, ALDOA, UGP2, GLRX, CHST2, COL5A1, TES, ERRFI1, KDELR3, SCARB1, PDK1, PFKP, MXI1, ADORA2B, CHST3, GCNT2, SERPINE1, GYS1, KLH…
HALLMARK_OXIDATIVE_PHOSPHORYLATION	1.85766e-06	1.51709e-05	0.643552	0.191919	3.06782	197	LDHA, NDUFA4, IDH1, COX5B, GLUD1, VDAC2, SLC25A5, NDUFB8, ATP5MC2, COX4I1, GPX4, GPI, SLC25A6, ECI1, ATP5F1E, COX7B, COX8A, ISCA1, MPC1, ACADVL, NDUFB2, NDUFS4, UQCRC2, ATP5PO, UQCRQ, NDUFA2, UQCRB, ATP5F1A, IDH2, ECH1, UQCR11, COX7C, COX5A, SUCLA2, SDHD, ISCU, PRDX3, ACAT1, PHB2, ATP1B1, ATP5F1C, COX6A1, NDUFS8, ATP6V1H, NDUFS7, FXN, COX6C, PHYH, CYCS, NDUFA6, ATP6V1E1, NDUFB5, IDH3B, AIFM1, MRP…
HALLMARK_DNA_REPAIR	3.76885e-06	2.6382e-05	0.627257	-0.215353	-3.06682	145	TAF12, GTF2H3, RPA3, UMPS, DUT, PRIM1, TAF9, EIF1B, POLR2H, NCBP2, GTF2H5, POLR3GL, RAD51, DAD1, NME1, POLR2F, GMPR2, POLR2A, ALYREF, ADRM1, IMPDH2, SF3A3, MRPL40, RFC3, FEN1, SUPT5H, BCAP31, POLR2I, ARL6IP1, NME4, POLR2J, PCNA, SRSF6, GTF2F1, SSRP1, DGUOK, XPC, DDB2, COX17, EDF1, NT5C, ELOA, POLD1, ZWINT, ERCC2, POLR2E, VPS37B, POLD3, POLR2K, RFC2, BCAM
HALLMARK_MTORC1_SIGNALING	1.3204e-05	8.08745e-05	0.593325	-0.185458	-2.99202	187	PRDX1, PSMD12, CACYBP, CALR, TPI1, EIF2S2, SDF2L1, GAPDH, POLR3G, CCT6A, ETF1, HSPE1, EEF1E1, PSMC4, MCM4, HSP90B1, SERPINH1, PDAP1, IMMT, USO1, XBP1, IFI30, STIP1, ATP5MC1, UCHL5, PSME3, SLC1A5, SEC11A, GMPS, ACSL3, TMEM97, BUB1, RRM2, NFKBIB, PSMC6, HSPD1, HSPA4, DDX39A, UBE2D3, RPN1, M6PR, PPP1R15A, RRP9, ATP2A2, LTA4H, CORO1A, MCM2, SLC2A3, HMBS, NAMPT, PLK1, BCAT1, DHFR, GLA, NUFIP1, ADIPOR2…
HALLMARK_P53_PATHWAY	2.97549e-05	0.000161999	0.57561	0.189742	2.7852	163	DDIT4, SAT1, GPX2, RRAD, CTSD, DDIT3, NUPR1, TRIB3, TRAF4, RPS27L, CCNG1, HINT1, SERTAD3, TXNIP, RACK1, RPS12, PHLDA3, JUN, APP, IRAK1, RPL36, IER5, FOXO3, MDM2, ZMAT3, ISCU, RNF19B, ATF3, UPP1, FAM162A, BAK1, BLCAP, TP53, SLC7A11, CYFIP2, EI24, SEC61A1, KLK8, SESN1, PLXNB2, PROCR, GADD45A, PMM1, FUCA1, BTG2, BMP2, GM2A, SPHK1, GLS2, TAX1BP3, CGRRF1, ABCC5, TSPYL2, COQ8A, POLH, ACVR1B, CCND2, FBX…
HALLMARK_CHOLESTEROL_HOMEOSTASIS	6.88722e-05	0.000337474	0.538434	0.266145	2.53215	68	S100A11, FDFT1, ACAT2, NIBAN1, TRIB3, SQLE, ATF5, ETHE1, PLSCR1, ECH1, HMGCS1, ACSS2, LDLR, FASN, SCD, SREBF2, ALDOC, ATF3, LGALS3, ANTXR2, PDK3, SC5D, TP53INP1, FADS2, ERRFI1, GPX8, LSS, PPARG, STARD4, IDI1, MAL2, HMGCR, DHCR7, SEMA3B, ATXN2, MVK, LGMN, PNRC1, CPEB2, FBXO6
HALLMARK_ESTROGEN_RESPONSE_EARLY	0.000199604	0.000889147	0.518848	0.181512	2.41131	136	SCNN1A, FDFT1, KRT18, PPIF, PMAIP1, BLVRB, UNC119, AQP3, B4GALT1, TJP3, CLDN7, KAZN, AFF1, FASN, FARP1, KDM4B, KRT8, RHOD, ENDOD1, TSKU, FAM102A, TIAM1, FLNB, BHLHE40, SH3BP5, ELF3, SLC2A1, ADD3, RPS6KA2, NADSYN1, IL6ST, CXCL12, FOXC1, IGF1R, SCARB1, PAPSS2, NCOR2, TFAP2C, ABLIM1, NBL1, MICB, ESRP2, NAV2, DHRS3, TTC39A, SLC22A5, ABCA3, RAPGEFL1, DHCR7, SEMA3B, MYOF, SLC7A2, CD44, FHL2, WFS1, THSD…
HALLMARK_ADIPOGENESIS	0.000256888	0.00104896	0.498493	0.164037	2.44755	168	IDH1, MGLL, TKT, CMBL, GPX4, ESRRA, COX7B, SLC25A1, COX8A, ATP5PO, PGM1, UQCRQ, CMPK1, ECH1, SCP2, UCP2, UQCR11, GHITM, ABCA1, ACADS, MAP4K3, UBC, CD151, CCNG2, QDPR, PDCD4, DDT, PRDX3, PPM1B, PEMT, COX6A1, GPD2, PFKL, ABCB8, PHYH, SULT1A1, GBE1, AIFM1, ALDOA, SLC66A3, GADD45A, PIM3, COQ9, ACO2, GPX3, AGPAT3, NABP1, SCARB1, PPARG, PPP1R15B, IDH3G, STAT5A, DNAJC15, DRAM2, SAMM50, CYC1, UQCRC1, RNF…
HALLMARK_GLYCOLYSIS	0.000584924	0.00220472	0.477271	0.161717	2.33169	159	DDIT4, LDHA, AK4, IDH1, P4HA1, GFPT1, GNPDA1, ENO1, P4HA2, PLOD2, TXN, PPIA, DSC2, B4GALT1, ALDH7A1, PGK1, PKM, SLC16A3, SRD5A3, LHPP, EXT1, VEGFA, QSOX1, PGLS, HSPA5, CITED2, FAM162A, B4GALT7, CASP6, GPC1, PDK3, B4GALT4, MIF, VCAN, ENO2, HK2, GOT1, ELF3, ALDOA, UGP2, KIF2A, GLRX, CHST2, PLOD1, COL5A1, SLC25A13, KDELR3, CHPF2, CAPN5, PFKP, COPB2, CLN6
HALLMARK_UNFOLDED_PROTEIN_RESPONSE	0.00086212	0.00301742	0.477271	-0.191185	-2.30734	107	NPM1, EIF4A1, NOP56, LSM4, CALR, NFYB, EIF4EBP1, TUBB2A, EIF4A3, NOLC1, HSP90B1, XBP1, EIF4E, SEC11A, EXOSC10, NOP14, FUS, EXOSC1, SDAD1, DKC1, LSM1, EXOSC4, RRP9, SRPRB, EXOSC2, DDX10, IMP3, EIF2S1, PDIA6, YWHAZ, GEMIN4, EIF4G1, KHSRP, MTHFD2, SPCS1, SLC7A5, ATP6V0D1
HALLMARK_APOPTOSIS	0.000995341	0.00325145	0.45506	0.177764	2.1942	115	SAT1, DDIT3, IGFBP6, VDAC2, KRT18, GPX4, TXNIP, IGF2R, PMAIP1, PSEN2, JUN, APP, DNAJC3, CDC25B, SQSTM1, PDCD4, TIMP1, GCH1, BID, ATF3, XIAP, LGALS3, CASP6, SMAD7, ANXA1, PAK1, SC5D, PTK2, ENO2, HMGB2, GADD45A, CREBBP, BTG2, BMP2, IRF1, WEE1
HALLMARK_MITOTIC_SPINDLE	0.00163305	0.00500123	0.45506	-0.137154	-2.21592	190	EZR, FSCN1, BIRC5, ECT2, RHOF, SMC3, RFC1, TPX2, BUB1, KIF20B, CD2AP, YWHAE, DYNC1H1, CDC42, RALBP1, KIF22, NUSAP1, SPTBN1, CCNB2, PLK1, CENPF, CENPE, GEMIN4, PRC1, SPTAN1, PAFAH1B1, CDK5RAP2, NDC80, SOS1, KIF1B, DLGAP5, KIF23, NUMA1, ABR, TTK, NOTCH2, KIF15, SMC4, MAP1S, TBCD, TOP2A, FLNA, ARHGAP10, WASF1, PCM1, ALMS1, EPB41L2, CEP131, KIF3B, KLC1, MARCKS, ATG4B, ARFGEF1, CYTH2, NET1, KIF11, RAC…
HALLMARK_XENOBIOTIC_METABOLISM	0.00198863	0.00565547	0.431708	0.162469	2.05147	119	MT2A, FBP1, NQO1, IDH1, GABARAPL1, PINK1, CDA, PGD, SLC6A6, BLVRB, JUP, UGDH, ECH1, PYCR1, TNFRSF1A, LONP1, SHMT2, DDT, GCH1, ACP1, PEMT, UPP1, ASL, CASP6, SERTAD1, BCAR1, CYFIP2, SMOX, ARG2, FBLN1, MPP2, MCCC2, PMM1, ACO2, PSMB10, ABHD6, PTGR1, DDAH2, PAPSS2, PPARD, NPC1, SLC35B1
HALLMARK_REACTIVE_OXYGEN_SPECIES_PATHWAY	0.00207752	0.00565547	0.431708	0.265174	2.09383	45	PRDX2, FTL, LAMTOR5, NQO1, PRDX6, GPX4, TXN, GCLM, CDKN2D, TXNRD1, PRNP, PTPA, NDUFA6, GLRX, GPX3, PFKP, TXNRD2, JUNB, MBP, OXSR1, SRXN1, ABCC1, MGST1, HHEX
HALLMARK_TNFA_SIGNALING_VIA_NFKB	0.00422728	0.0109019	0.407018	0.14609	1.91368	130	SAT1, EIF1, PLAU, KDM6B, PHLDA1, NFKBIA, B4GALT1, JUN, IER2, LDLR, ABCA1, IER5, SQSTM1, VEGFA, GCH1, RNF19B, TGIF1, ATF3, SDC4, CEBPB, ATP2B1, BHLHE40, MAP2K3, SMAD3, ZBTB10, GADD45A, PHLDA2, NFKB2, BTG2, BMP2, NFKB1, IRF1, IL6ST, KLF2, SPHK1, CCNL1, DUSP5, STAT5A, BCL3, TRIP10, JUNB, TNIP1, TNIP2, ICAM1, TANK, RELB, NFAT5
HALLMARK_EPITHELIAL_MESENCHYMAL_TRANSITION	0.00616023	0.0150926	0.407018	0.164471	1.92965	107	IGFBP2, CAPG, SAT1, IL32, DST, SFRP1, CALU, PLOD2, ITGB1, JUN, LGALS1, TAGLN, VEGFA, TIMP1, QSOX1, SDC4, LRP1, GPC1, GPX7, VCAN, SPARC, ENO2, COPA, COLGALT1, FBLN1, ITGB5, GADD45A, FUCA1, COL1A2, PLOD1, COL5A1, CXCL12, CTHRC1
HALLMARK_UV_RESPONSE_DN	0.00703521	0.0164155	0.407018	0.154619	1.94469	118	MT1E, MGLL, SLC22A18, MAP1B, INSIG1, LDLR, ID1, CDK13, PIK3R3, ATP2B4, CITED2, ATP2B1, VAV2, SMAD7, BHLHE40, PRDM2, ZMIZ1, TJP1, SMAD3, ADD3, DLG1, COL1A2, NFKB1, IGF1R, PPARG, DMAC2L, CAP2, ATRN, NR1D2, ICA1, LAMC1, ADORA2B, SFMBT1, SERPINE1, ABCC1, GCNT1, CDON, PIAS3, TFPI, TGFBR3, KIT, PMP22, ATXN1, EFEMP1, SCAF8, FHL2, SPOP, PRKCA, CDC42BPA, CAV1, NEK7, MET, NIPBL, PLPP3, APBB2, TENT4A, RUNX1…
HALLMARK_COMPLEMENT	0.00971232	0.0201585	0.38073	0.147565	1.82145	115	APOC1, CTSB, CTSD, GNAI2, CDA, APOBEC3G, PLSCR1, LAMP2, LYN, MMP15, CSRP1, TIMP1, HSPA5, CD46, RABIF, LAP3, CEBPB, GPD2, LGALS3, LRP1, ADAM9, CTSC, KIF2A, STX4, IRF1, DUSP5, RAF1, CTSS, CTSL, RHOG, PCSK9, C1S, APOBEC3F, PRDM4, CTSV, GRB2, BRPF3, SERPINE1, PDP1, PSEN1, RBSN, KLK1, PPP4C, GNB4, IRF2, RCE1, CALM3, USP8, LGMN, CASP7, GCA
HALLMARK_HEME_METABOLISM	0.0102849	0.0201585	0.38073	0.13208	1.85115	149	PRDX2, CTSB, SDCBP, ISCA1, P4HA2, BLVRB, SLC25A38, GCLM, AQP3, UCP2, NARF, MKRN1, LAMP2, FOXO3, ADD2, YPEL5, NFE2L1, EIF2AK1, PGLS, MBOAT2, RAD23A, ENDOD1, TNRC6B, HTATIP2, HAGH, TCEA1, SLC7A11, SMOX, KLF3, SEC14L1, MAP2K3, SLC2A1, DCAF10, RBM38, MFHAS1, FBXO7, BTG2, MOSPD1, ACP5, CLCN3, UBAC1, BACH1
HALLMARK_APICAL_SURFACE	0.010057	0.0201585	0.38073	0.323473	1.89126	24	B4GALT1, APP, SULF2, LYN, FLOT2, EPHB4, PCSK9, AKAP7, SHROOM2, TMEM8B, ADAM10, DCBLD2, GSTM3, GATA3, CRYBG1, GHRL, NCOA6, PLAUR, CROCC, ATP8B1, LYPD3
HALLMARK_COAGULATION	0.0100203	0.0201585	0.38073	0.209644	1.9162	61	PLAU, APOC1, CTSB, FURIN, LAMP2, WDR1, ISCU, MMP15, CSRP1, TIMP1, RABIF, LRP1, ANXA1, ADAM9, ARF4, SPARC, KLK8, MMP9, CAPN5, C1S, TIMP3, DUSP14, CTSV, HPN, MMP2, SERPINE1, CAPN2
HALLMARK_SPERMATOGENESIS	0.0122805	0.0231439	0.38073	-0.20037	-1.93448	69	HSPA2, STRBP, PEBP1, AGFG1, GMCL1, BUB1, PCSK1N, CLPB, POMC, PRKAR2A, CCNB2, EZH2, NEFH, MAP7, CCNA1, CDKN3, TALDO1, TTK, CNIH2, IFT88, PARP2, DMC1, VDAC3, PHKG2, TSN, RAD17, SIRT1, ARL4A, MTOR, NPHP1, DBF4, KIF2C, NCAPH, PHF7, SCG5, SCG3
HALLMARK_PROTEIN_SECRETION	0.0236956	0.0430031	0.352488	0.157905	1.66833	89	DST, ARF1, BNIP3, KRT18, IGF2R, LAMP2, RAB5A, ABCA1, ERGIC3, AP2S1, SEC22B, ATP6V1H, COPE, ARFGAP3, CTSC, ARFGEF2, VAMP7, CLCN3, RAB2A, CLN5, GOSR2, COPB2, VPS45, AP1G1, ICA1, STX12, CLTA, NAPA, AP2B1, GOLGA4, COPB1, VPS4B, SCAMP1, STX16
HALLMARK_ESTROGEN_RESPONSE_LATE	0.024985	0.0437238	0.352488	0.12991	1.74468	138	SCNN1A, FDFT1, SLC29A1, PPIF, TSPAN13, CXCL14, JAK1, BLVRB, UGDH, IDH2, TJP3, IMPA2, MOCS2, AFF1, ATP2B4, PDCD4, FARP1, PTPN6, DNAJC1, CACNA2D2, NMU, COX6C, MDK, FAM102A, TIAM1, FLNB, ADD3, RPS6KA2, IL6ST, CXCL12, FOXC1, SCARB1, PAPSS2, IGSF1, NCOR2, TFAP2C, SCUBE2, GALE, NBL1, MICB, DLG5, PKP3, SLC22A5, ABCA3, RAPGEFL1, DHCR7, SEMA3B, MYOF, CD44, ST14, WFS1, TPBG, AMFR, TOB1, PTGES, HPRT1, MEST,…
pathway	pval	padj	log2err	ES	NES	size	leadingEdge	gs_id	gs_exact_source	gs_description
REACTOME_MRNA_SPLICING	5.67918e-35	4.63989e-32	1.53646	-0.453329	-7.21951	187	SNRPG, POLR2L, SRSF7, SNRPB, RBM8A, PCBP1, LSM4, HNRNPA2B1, SNRPE, SNRPD1, HNRNPU, HNRNPK, HNRNPD, SNRPN, EIF4A3, HNRNPC, SNRPD3, U2SURP, SNRPC, HNRNPA3, SNRPB2, HSPA8, MAGOHB, SRSF2, SNRNP40, MAGOH, DNAJC8, POLR2H, HNRNPH1, NCBP2, SNU13, SRSF4, SNRPD2, LSM6, DHX15, HNRNPR, DHX9, PRPF40A, SNRNP25, CD2BP2, SRSF3, SNW1, POLR2F, HNRNPF, SF3B2, HNRNPH2, SNRPA1, SRRM1, PPIL4, YBX1, TXNL4A, CCAR1, SRSF…	M14033	R-HSA-72172	mRNA Splicing
REACTOME_PROCESSING_OF_CAPPED_INTRON_CONTAINING_PRE_MRNA	2.21239e-34	9.03761e-32	1.52292	-0.404236	-7.17569	238	SNRPG, POLR2L, SRSF7, SNRPB, RBM8A, PCBP1, LSM4, HNRNPA2B1, SNRPE, SNRPD1, HNRNPU, HNRNPK, HNRNPD, SNRPN, EIF4A3, HNRNPC, SNRPD3, U2SURP, SNRPC, HNRNPA3, SNRPB2, HSPA8, MAGOHB, SRSF2, SNRNP40, MAGOH, TPR, DNAJC8, POLR2H, HNRNPH1, NCBP2, SNU13, SRSF4, DDX39B, SNRPD2, LSM6, DHX15, HNRNPR, DHX9, PRPF40A, SNRNP25, CD2BP2, SRSF3, SNW1, EIF4E, POLR2F, NUP107, HNRNPF, SF3B2, HNRNPH2, SNRPA1, SRRM1, PPIL…	M13087	R-HSA-72203	Processing of Capped Intron-Containing Pre-mRNA
REACTOME_EUKARYOTIC_TRANSLATION_ELONGATION	1.24973e-27	3.40344e-25	1.36518	0.555055	6.27094	93	RPS19, RPL26, RPS23, RPS2, RPL30, RPS15A, RPL3, RPL14, RPL27A, RPL35A, RPL12, RPL4, RPL37A, RPL17, RPL11, RPS18, RPL9, RPS25, RPS27, FAU, RPL32, RPL28, RPS16, RPL31, RPS21, RPL22, RPL37, RPS27A, RPL10, RPL13, RPS9, RPS3A, RPS27L, EEF1B2, RPL13A, RPL21, RPS28, RPS11, RPS20, RPS5, RPL38, RPS12, RPL7A, RPLP2, RPS17, RPL39L, RPS3, RPS4X, EEF1G, RPL36, RPL29, RPL39, RPL24, RPL23A, EEF1A1, RPS26, RPS14…	M29556	R-HSA-156842	Eukaryotic Translation Elongation
REACTOME_RESPONSE_OF_EIF2AK4_GCN2_TO_AMINO_ACID_DEFICIENCY	9.78765e-24	1.99913e-21	1.26274	0.500683	5.869	101	RPS19, RPL26, RPS23, RPS2, RPL30, RPS15A, RPL3, RPL14, RPL27A, RPL35A, RPL12, RPL4, RPL37A, RPL17, RPL11, RPS18, RPL9, RPS25, RPS27, FAU, RPL32, RPL28, RPS16, DDIT3, RPL31, RPS21, RPL22, RPL37, RPS27A, RPL10, TRIB3, RPL13, RPS9, RPS3A, RPS27L, RPL13A, RPL21, RPS28, RPS11, RPS20, RPS5, RPL38, RPS12, RPL7A, RPLP2, RPS17, RPL39L, RPS3, RPS4X, RPL36, RPL29, RPL39, RPL24, RPL23A, RPS26, ATF3, CEBPB, R…	M29813	R-HSA-9633012	Response of EIF2AK4 (GCN2) to amino acid deficiency
REACTOME_SELENOAMINO_ACID_METABOLISM	7.50367e-21	1.2261e-18	1.17789	0.462748	5.49764	104	RPS19, RPL26, RPS23, RPS2, RPL30, RPS15A, RPL3, RPL14, RPL27A, RPL35A, RPL12, RPL4, RPL37A, RPL17, RPL11, RPS18, RPL9, RPS25, RPS27, FAU, RPL32, RPL28, RPS16, RPL31, RPS21, RPL22, RPL37, RPS27A, RPL10, RPL13, RPS9, RPS3A, RPS27L, RPL13A, RPL21, RPS28, RPS11, RPS20, RPS5, RPL38, RPS12, RPL7A, RPLP2, RPS17, RPL39L, RPS3, RPS4X, RPL36, RPL29, RPL39, TXNRD1, RPL24, RPL23A, RPS26, RPS14, RPLP0, PSTK, …	M27170	R-HSA-2408522	Selenoamino acid metabolism
REACTOME_SRP_DEPENDENT_COTRANSLATIONAL_PROTEIN_TARGETING_TO_MEMBRANE	1.82229e-18	2.48135e-16	1.10534	0.420077	5.16115	112	RPS19, RPL26, RPS23, RPS2, RPL30, RPS15A, RPL3, RPL14, RPL27A, RPL35A, RPL12, RPL4, RPL37A, RPL17, RPL11, RPS18, RPL9, RPS25, RPS27, FAU, RPL32, RPL28, RPS16, RPL31, RPS21, RPL22, RPL37, RPS27A, RPL10, RPL13, RPS9, RPS3A, RPS27L, RPL13A, RPL21, RPS28, RPS11, RPS20, RPS5, RPL38, RPS12, RPL7A, RPLP2, RPS17, RPL39L, RPS3, RPS4X, RPL36, RPL29, RPL39, RPL24, RPL23A, RPS26, RPS14, RPLP0, RPS13, SEC61A1…	M567	R-HSA-1799339	SRP-dependent cotranslational protein targeting to membrane
REACTOME_EUKARYOTIC_TRANSLATION_INITIATION	4.15941e-18	4.85463e-16	1.09593	0.401633	5.06217	119	RPS19, RPL26, RPS23, RPS2, RPL30, RPS15A, RPL3, RPL14, RPL27A, RPL35A, RPL12, RPL4, RPL37A, RPL17, RPL11, RPS18, RPL9, RPS25, RPS27, FAU, RPL32, RPL28, RPS16, RPL31, RPS21, RPL22, RPL37, RPS27A, RPL10, RPL13, RPS9, RPS3A, RPS27L, RPL13A, RPL21, RPS28, RPS11, RPS20, RPS5, RPL38, RPS12, EIF3L, RPL7A, RPLP2, RPS17, RPL39L, RPS3, RPS4X, RPL36, RPL29, RPL39, RPL24, RPL23A, RPS26, RPS14, RPLP0, RPS13, …	M27686	R-HSA-72613	Eukaryotic Translation Initiation
REACTOME_CELLULAR_RESPONSE_TO_STARVATION	5.69182e-18	5.81278e-16	1.09593	0.361462	5.07138	151	RPS19, RPL26, RPS23, RPS2, RPL30, RPS15A, RPL3, LAMTOR5, RPL14, RPL27A, RPL35A, RPL12, RPL4, RPL37A, RPL17, RPL11, RPS18, RPL9, RPS25, RPS27, FAU, RPL32, RPL28, RPS16, DDIT3, RPL31, RPS21, RPL22, RPL37, RPS27A, RPL10, TRIB3, RPL13, RPS9, RPS3A, RPS27L, RPL13A, RPL21, RPS28, RPS11, RPS20, RHEB, RPS5, RPL38, RPS12, ATP6V1A, RPL7A, RPLP2, RPS17, RPL39L, RPS3, RPS4X, RPL36, RPL29, RPL39, RPL24, RPL23…	M41836	R-HSA-9711097	Cellular response to starvation
REACTOME_NONSENSE_MEDIATED_DECAY_NMD	8.39539e-18	7.62115e-16	1.08644	0.411578	5.1295	115	RPS19, RPL26, RPS23, RPS2, RPL30, RPS15A, RPL3, RPL14, RPL27A, RPL35A, RPL12, RPL4, RPL37A, RPL17, RPL11, RPS18, RPL9, RPS25, RPS27, FAU, RPL32, RPL28, RPS16, RPL31, RPS21, RPL22, RPL37, RPS27A, RPL10, RPL13, RPS9, RPS3A, RPS27L, RPL13A, RPL21, RPS28, RPS11, RPS20, RPS5, RPL38, RPS12, RPL7A, RPLP2, RPS17, UPF3A, RPL39L, RPS3, RPS4X, RPL36, RPL29, RPL39, RPL24, RPL23A	M27921	R-HSA-927802	Nonsense-Mediated Decay (NMD)
REACTOME_MRNA_SPLICING_MINOR_PATHWAY	1.71948e-16	1.40482e-14	1.04763	-0.573713	-4.85621	52	SNRPG, POLR2L, SRSF7, SNRPB, SNRPE, SNRPD1, SNRPD3, SRSF2, SNRNP40, POLR2H, NCBP2, SNU13, SNRPD2, SNRNP25, POLR2F, SF3B2, YBX1, TXNL4A, POLR2A, SF3B3, SNRPF, PRPF8, POLR2I, POLR2J, SF3B5, SRSF6, GTF2F1, DDX42, POLR2B, EFTUD2, SNRNP200, PRPF6, POLR2E, POLR2K, SF3B1, ZCRB1, ZMAT5, SRSF1	M5583	R-HSA-72165	mRNA Splicing - Minor Pathway
REACTOME_MITOCHONDRIAL_TRANSLATION	9.75144e-16	7.24266e-14	1.01754	-0.421874	-4.75129	93	MRPL52, MRPS17, TUFM, MRPL20, MRPS33, MRPS21, MRPL57, MRPL55, MRPL1, AURKAIP1, MRPL51, MRPL3, MRPL36, MRPS34, MRPL21, MRPS12, MRPL16, MRPL19, MTIF2, GADD45GIP1, MRPS31, MRPS14, MRPS22, MRPL24, MRPL14, MRPS28, MRPL2, MRPS10, MRPS23, MRPL44, MRPL40, MRPL50, MRPL45, CHCHD1, MRPS7, MRPS30, MRPL28, MRPL27, MRPL13, MRPL38, TSFM, MRPS18B, MRPL37, MRPL33, GFM1, MRPL54, MRPL42, MRPL43, MRPL34, MRPL46, MRP…	M27446	R-HSA-5368287	Mitochondrial translation
REACTOME_TRANSLATION	3.08271e-15	2.09881e-13	1.00732	-0.248123	-4.71265	273	EIF4A1, RPL36AL, EIF3A, EIF3E, MRPL52, RPL26L1, EIF4EBP1, RPL6, EIF2S2, MRPS17, TUFM, MRPL20, MRPS33, TRMT112, MRPS21, SRP9, MRPL57, ETF1, MRPL55, MRPL1, AURKAIP1, MRPL51, EEF1E1, MRPL3, MRPL36, EIF3G, RPL23, FARSB, AIMP1, EIF1AX, MRPS34, MRPL21, MRPS12, MRPL16, RPL19, SPCS2, MRPL19, MTIF2, EIF3M, GSPT1, GADD45GIP1, MRPS31, MRPS14, EIF4E, MRPS22, MRPL24, MRPL14, UBA52, EIF5B, SEC11A, MRPS28, DARS…	M8229	R-HSA-72766	Translation
REACTOME_RRNA_MODIFICATION_IN_THE_NUCLEUS_AND_CYTOSOL	1.10616e-14	6.9518e-13	0.986546	-0.511281	-4.58129	58	NOP56, NOP10, TRMT112, MPHOSPH10, WDR43, RRP7A, IMP4, SNU13, RRP36, WDR46, WDR75, NOL11, EMG1, FBL, UTP18, NOP58, UTP14A, UTP3, RPS7, NOP14, GAR1, DKC1, DIMT1, RRP9, UTP11, UTP6, IMP3, WDR3, KRR1, BUD23, UTP4, PNO1, UTP20, DHX37, HEATR1, NOP2, NOC4L, PDCD11, WDR36, DDX49, THUMPD1, NAT10, DDX52	M27613	R-HSA-6790901	rRNA modification in the nucleus and cytosol
REACTOME_REGULATION_OF_EXPRESSION_OF_SLITS_AND_ROBOS	1.30355e-14	7.60717e-13	0.986546	0.322385	4.57406	156	RPS19, RPL26, RPS23, RPS2, RPL30, RPS15A, RPL3, RPL14, RPL27A, RPL35A, RPL12, RPL4, RPL37A, PSME2, RPL17, RPL11, RPS18, RPL9, RPS25, RPS27, FAU, RPL32, RPL28, RPS16, RPL31, RPS21, RPL22, RPL37, RPS27A, RPL10, RPL13, RPS9, RPS3A, RPS27L, RPL13A, RPL21, RPS28, RPS11, RPS20, RPS5, PSMB2, RPL38, RPS12, RPL7A, RPLP2, RPS17, UPF3A, RPL39L, PSME4, RPS3, RPS4X, RPL36, RPL29, RPL39, RPL24, UBC, RPL23A, PS…	M27876	R-HSA-9010553	Regulation of expression of SLITs and ROBOs
REACTOME_INFLUENZA_INFECTION	9.5793e-13	5.21752e-11	0.91012	0.299015	4.24428	155	RPS19, RPL26, RPS23, RPS2, RPL30, RPS15A, RPL3, RPL14, RPL27A, RPL35A, RPL12, RPL4, RPL37A, RPL17, RPL11, RPS18, RPL9, RPS25, RPS27, FAU, RPL32, RPL28, RPS16, RPL31, RPS21, RPL22, RPL37, RPS27A, RPL10, RPL13, RPS9, RPS3A, RPS27L, RPL13A, SLC25A6, RPL21, RPS28, RPS11, RPS20, RPS5, RPL38, RPS12, RPL7A, RPLP2, RPS17, RPL39L, DNAJC3, RPS3, RPS4X, RPL36, RPL29, RPL39, RPL24, RPL23A	M4669	R-HSA-168255	Influenza Infection
REACTOME_RRNA_PROCESSING	1.61632e-12	8.25332e-11	0.91012	-0.266861	-4.38145	200	NCL, NOP56, RPL36AL, RPL26L1, RPL6, NOP10, TRMT10C, TRMT112, DDX21, MPHOSPH10, WDR43, RRP7A, IMP4, BOP1, SNU13, RPL23, RRP36, WDR46, PELP1, HSD17B10, RPL19, WDR75, NOL11, RRP1, EMG1, UBA52, FBL, UTP18, NOP58, EBNA1BP2, RPP38, UTP14A, TSR1, EXOSC10, UTP3, MPHOSPH6, MRM3, RPLP1, RPS7, MTERF4, LAS1L, NOP14, EXOSC1, GAR1, RPL22L1, RPL27, DKC1, DIMT1, FTSJ3, EXOSC4, PES1, RRP9, RIOK1, EXOSC3, RPL18, E…	M27685	R-HSA-72312	rRNA processing
REACTOME_SIGNALING_BY_ROBO_RECEPTORS	9.96672e-12	4.78989e-10	0.875325	0.263964	4.1464	193	RPS19, RPL26, RPS23, RPS2, RPL30, RPS15A, RPL3, RPL14, RPL27A, RPL35A, RPL12, RPL4, RPL37A, PSME2, RPL17, RPL11, RPS18, RPL9, RPS25, RPS27, FAU, RPL32, RPL28, RPS16, RPL31, RPS21, RPL22, RPL37, RPS27A, RPL10, RPL13, RPS9, RPS3A, RPS27L, RPL13A, RPL21, RPS28, RPS11, RPS20, RPS5, PSMB2, VASP, RPL38, RPS12, RPL7A, RPLP2, RPS17, UPF3A, RPL39L, PSME4, RPS3, RPS4X, RPL36, RPL29, RPL39, RPL24, UBC, RPL2…	M2780	R-HSA-376176	Signaling by ROBO receptors
REACTOME_METABOLISM_OF_AMINO_ACIDS_AND_DERIVATIVES	2.16947e-11	9.847e-10	0.863415	0.216736	4.08511	283	RPS19, RPL26, RPS23, SAT1, RPS2, RPL30, RPS15A, RPL3, ADI1, NQO1, RPL14, RPL27A, RPL35A, RPL12, RPL4, RPL37A, PSME2, RPL17, RPL11, RPS18, RPL9, RPS25, RPS27, GLUD1, FAU, RPL32, RPL28, RPS16, RPL31, RPS21, RPL22, SERINC5, GCAT, GCSH, RPL37, RPS27A, RPL10, RPL13, RPS9, RPS3A, RPS27L, RPL13A, APIP, RPL21, RPS28, RPS11, RPS20, RPS5, PSMB2, RPL38, RPS12, TSTD1, RPL7A, ETHE1, RPLP2, ALDH7A1, RPS17, ASR…	M727	R-HSA-71291	Metabolism of amino acids and derivatives
REACTOME_THE_CITRIC_ACID_TCA_CYCLE_AND_RESPIRATORY_ELECTRON_TRANSPORT	6.41899e-11	2.76017e-09	0.839089	0.263973	3.8636	166	MT-ND4, MT-CO1, LDHA, NDUFA4, MT-ATP6, MT-CO2, MT-CO3, COX5B, NDUFA13, NDUFB8, ATP5MC2, COX4I1, ATP5F1E, COX7B, COX8A, MPC1, NDUFB2, NDUFS4, UQCRC2, ATP5PO, NDUFA12, UQCRQ, NDUFA2, UQCRB, ATP5F1A, IDH2, MPC2, UCP2, UQCR11, MT-CYB, COQ10A, SLC16A3, COX7C, COX5A, COX14, MT-ND1, SUCLA2, COA1, SDHD, SUCLG2, NDUFA10, ATP5F1C, COX6A1, HAGH, NDUFS8, NDUFS7, COX6C, CYCS, NDUFA6, PDK3, NDUFB5, COX19, IDH3…	M516	R-HSA-1428517	The citric acid (TCA) cycle and respiratory electron transport
REACTOME_RESPIRATORY_ELECTRON_TRANSPORT_ATP_SYNTHESIS_BY_CHEMIOSMOTIC_COUPLING_AND_HEAT_PRODUCTION_BY_UNCOUPLING_PROTEINS	6.37681e-10	2.60493e-08	0.801216	0.290161	3.73473	123	MT-ND4, MT-CO1, NDUFA4, MT-ATP6, MT-CO2, MT-CO3, COX5B, NDUFA13, NDUFB8, ATP5MC2, COX4I1, ATP5F1E, COX7B, COX8A, NDUFB2, NDUFS4, UQCRC2, ATP5PO, NDUFA12, UQCRQ, NDUFA2, UQCRB, ATP5F1A, UCP2, UQCR11, MT-CYB, COQ10A, COX7C, COX5A, COX14, MT-ND1, COA1, SDHD, NDUFA10, ATP5F1C, COX6A1, NDUFS8, NDUFS7, COX6C, CYCS, NDUFA6, NDUFB5, COX19, NDUFA9, NDUFV1, NDUFA8, ATP5MG, TMEM126B, NDUFA1, COX6B1, ATP5F1B…	M1025	R-HSA-163200	Respiratory electron transport, ATP synthesis by chemiosmotic coupling, and heat production by uncoupling proteins.
REACTOME_CELL_CYCLE_CHECKPOINTS	3.62517e-09	1.41036e-07	0.774939	-0.204324	-3.69535	248	NUDC, PSMD12, MCM6, RPA3, PPP1CC, PSMD4, SKA2, UBE2N, UBE2C, PSMD8, PSMA2, PSMD1, PSMC4, MCM4, NSL1, RANGAP1, DYNC1LI1, DYNLL1, PSMC3, MCM10, YWHAH, PSMB1, SUMO1, BIRC5, SPDL1, PHF20, NUP107, UBA52, PSME3, YWHAQ, SEM1, NSD2, PSMD6, NUP160, BUB1, PSMC6, YWHAE, DYNC1H1, RFC3, CLSPN, RHNO1, ABRAXAS1, CDC16, PSMD7, CENPH, RANBP2, CENPA, CCNB1, KIF18A, CENPU, AURKB, CCNB2, MCM5, UBE2S, MCM2, NUP37, PS…	M16647	R-HSA-69620	Cell Cycle Checkpoints
REACTOME_MITOTIC_METAPHASE_AND_ANAPHASE	6.65957e-09	2.47312e-07	0.761461	-0.214394	-3.69695	220	TUBB4A, TUBB3, NUDC, TUBA1C, PSMD12, TUBA1B, PPP1CC, TUBB4B, RAN, TUBB2A, PSMD4, SKA2, UBE2C, CHMP4A, PSMD8, PSMA2, PSMD1, PSMC4, NSL1, RANGAP1, LBR, DYNC1LI1, LMNA, DYNLL1, PSMC3, PSMB1, SUMO1, BIRC5, SPDL1, NUP107, UBA52, PSME3, SMC3, TUBB2B, SEM1, PSMD6, NUP160, BUB1, PSMC6, DYNC1H1, TUBB6, CDC16, PSMD7, CENPH, RAD21, RANBP2, NUP155, ANKLE2, CENPA, KPNB1, CCNB1, KIF18A, CENPU, AURKB, CCNB2, NU…	M27185	R-HSA-2555396	Mitotic Metaphase and Anaphase
REACTOME_FORMATION_OF_TUBULIN_FOLDING_INTERMEDIATES_BY_CCT_TRIC	7.16949e-09	2.54673e-07	0.761461	-0.702614	-3.61611	18	TUBB4A, TUBB3, TUBA1C, TUBA1B, CCT3, TUBB4B, TUBB2A, CCT6A, TCP1, CCT2, CCT5, TUBB2B, TUBB6, CCT8, CCT4	M9648	R-HSA-389960	Formation of tubulin folding intermediates by CCT/TriC
REACTOME_TRANSPORT_OF_MATURE_TRANSCRIPT_TO_CYTOPLASM	8.68757e-09	2.95739e-07	0.74774	-0.342768	-3.5942	81	SRSF7, RBM8A, EIF4A3, MAGOHB, SRSF2, MAGOH, TPR, NCBP2, SRSF4, DDX39B, SRSF3, EIF4E, NUP107, SRRM1, SRSF11, LUZP4, NUP160, ALYREF, FIP1L1, SLBP, CPSF3, DDX39A, RANBP2, NUP155, SRSF6, NUP62, NUP37, NUP153, SRSF9, NUP88, SRSF1, POM121, POM121C, NUP188, DHX38, SEH1L, NUP93, THOC7, U2AF2, NUP42, SARNP, NXF1, RNPS1, SLU7, NCBP1, NXT1, NUP85, THOC1, NDC1, NUP54, CDC40, U2AF1, AAAS, THOC3, CPSF2	M725	R-HSA-72202	Transport of Mature Transcript to Cytoplasm
REACTOME_M_PHASE	1.07653e-08	3.5181e-07	0.74774	-0.167373	-3.53148	338	HSP90AA1, TUBB4A, TUBB3, TUBB, SET, NUDC, TUBA1C, PSMD12, TUBA1B, PPP1CC, TUBB4B, RAN, TUBB2A, PSMD4, SKA2, UBE2C, CHMP4A, PSMD8, SDCCAG8, PSMA2, PSMD1, PSMC4, NSL1, RANGAP1, TPR, LBR, DYNC1LI1, LMNA, DYNLL1, USO1, PSMC3, PSMB1, SUMO1, BIRC5, SPDL1, NUP107, UBA52, PSME3, SMC3, TUBB2B, SEM1, PSMD6, NUP160, BUB1, PSMC6, YWHAE, DYNC1H1, TUBB6, CDC16, NCAPG, PSMD7, CENPH, RAD21, RANBP2, NUP155, ANKLE…	M27662	R-HSA-68886	M Phase
REACTOME_HSP90_CHAPERONE_CYCLE_FOR_STEROID_HORMONE_RECEPTORS_SHR_IN_THE_PRESENCE_OF_LIGAND	1.91777e-08	6.02622e-07	0.733762	-0.44315	-3.43387	42	HSP90AB1, HSP90AA1, TUBB4A, TUBB3, TUBA1C, TUBA1B, TUBB4B, TUBB2A, HSPA8, DNAJA2, PTGES3, HSPA2, HSPA1A, DYNC1LI1, HSPA1B, DYNLL1, DNAJA1, STIP1, TUBB2B, DYNC1H1, TUBB6, FKBP4	M27251	R-HSA-3371497	HSP90 chaperone cycle for steroid hormone receptors (SHR) in the presence of ligand
REACTOME_ACTIVATION_OF_THE_MRNA_UPON_BINDING_OF_THE_CAP_BINDING_COMPLEX_AND_EIFS_AND_SUBSEQUENT_BINDING_TO_43S	2.95754e-08	8.94931e-07	0.733762	0.38607	3.5014	59	RPS19, RPS23, RPS2, RPS15A, RPS18, RPS25, RPS27, FAU, RPS16, RPS21, RPS27A, RPS9, RPS3A, RPS27L, RPS28, RPS11, RPS20, RPS5, RPS12, EIF3L, RPS17, RPS3, RPS4X, RPS26, RPS14, RPS13, RPS6, EIF3H, RPS29, EIF4H, RPS8, EIF3K, EIF4A2	M721	R-HSA-72662	Activation of the mRNA upon binding of the cap-binding complex and eIFs, and subsequent binding to 43S
REACTOME_TRNA_PROCESSING	3.20847e-08	9.36184e-07	0.719513	-0.290976	-3.46391	105	POP7, TRMT10C, RAN, TRMT112, TPRKB, TPR, HSD17B10, WDR4, DDX1, NUP107, PUS1, NUP160, RPP38, POP5, DUS2, RANBP2, NUP155, OSGEP, TRMT6, THG1L, NUP62, NUP37, CTU1, NUP153, ELAC2, C2orf49, CSTF2, RPP30, TRMT61B, NUP88, TYW3, PUS3, TRMT12, CTU2, RPP40, POM121, TRMT5, POM121C, THADA, TRMT10A, TRIT1, NUP188, QTRT2, SEH1L, NUP93, TRMT13, QTRT1, NUP42, PUS7, LAGE3, URM1, TSEN54, ALKBH8, FAM98B, NUP85, TRM…	M27684	R-HSA-72306	tRNA processing
REACTOME_CELL_CYCLE_MITOTIC	3.83627e-08	1.08077e-06	0.719513	-0.13628	-3.38636	473	HSP90AB1, HSP90AA1, TUBB4A, TUBB3, TUBB, SET, NUDC, TUBA1C, PSMD12, TUBA1B, MCM6, RPA3, PPP1CC, TUBB4B, RAN, TUBB2A, PSMD4, CCND1, SKA2, UBE2C, CHMP4A, PRIM1, PSMD8, SDCCAG8, PSMA2, PSMD1, PSMC4, HMMR, MCM4, NSL1, RANGAP1, TPR, LBR, DYNC1LI1, LMNA, DYNLL1, USO1, PSMC3, MCM10, PSMB1, SUMO1, BIRC5, SPDL1, NUP107, GMNN, UBA52, PSME3, SMC3, RFC1, TUBB2B, SEM1, PSMD6, NUP160, TPX2, BUB1, RRM2, PSMC6, …	M5336	R-HSA-69278	Cell Cycle, Mitotic
REACTOME_SEPARATION_OF_SISTER_CHROMATIDS	7.3495e-08	2.00151e-06	0.704976	-0.222941	-3.45485	175	TUBB4A, TUBB3, NUDC, TUBA1C, PSMD12, TUBA1B, PPP1CC, TUBB4B, TUBB2A, PSMD4, SKA2, UBE2C, PSMD8, PSMA2, PSMD1, PSMC4, NSL1, RANGAP1, DYNC1LI1, DYNLL1, PSMC3, PSMB1, BIRC5, SPDL1, NUP107, UBA52, PSME3, SMC3, TUBB2B, SEM1, PSMD6, NUP160, BUB1, PSMC6, DYNC1H1, TUBB6, CDC16, PSMD7, CENPH, RAD21, RANBP2, CENPA, KIF18A, CENPU, AURKB, UBE2S, NUP37, PSME1, PLK1, CENPF, CENPE, PSMA7, CENPQ, PSMB3, ZWINT, A…	M29614	R-HSA-2467813	Separation of Sister Chromatids
REACTOME_RESPIRATORY_ELECTRON_TRANSPORT	7.76227e-08	2.04573e-06	0.704976	0.290473	3.43671	103	MT-ND4, MT-CO1, NDUFA4, MT-CO2, MT-CO3, COX5B, NDUFA13, NDUFB8, COX4I1, COX7B, COX8A, NDUFB2, NDUFS4, UQCRC2, NDUFA12, UQCRQ, NDUFA2, UQCRB, UQCR11, MT-CYB, COQ10A, COX7C, COX5A, COX14, MT-ND1, COA1, SDHD, NDUFA10, COX6A1, NDUFS8, NDUFS7, COX6C, CYCS, NDUFA6, NDUFB5, COX19, NDUFA9, NDUFV1, NDUFA8, TMEM126B, NDUFA1, COX6B1, MT-ND2, COQ10B, CYC1, UQCRC1, ECSIT, NDUFAF5, COX18, TMEM186, COX20, NDUFS6	M893	R-HSA-611105	Respiratory electron transport
REACTOME_TP53_REGULATES_METABOLIC_GENES	8.55287e-08	2.18366e-06	0.704976	0.308475	3.32161	84	DDIT4, PRDX2, MT-CO1, LAMTOR5, NDUFA4, GPX2, MT-CO2, MT-CO3, COX5B, COX4I1, GPI, TNRC6C, COX7B, COX8A, RHEB, TXN, MOV10, TXNRD1, COX7C, COX5A, PRDX5, COX14, YWHAB, TNRC6B, PRKAG2, COX6A1, COX6C, TP53, CYCS, SESN2, COX19, SESN3, MLST8, SESN1, AGO4, GLS2, PRKAB2, COX6B1, AGO2	M27495	R-HSA-5628897	TP53 Regulates Metabolic Genes
REACTOME_RNA_POLYMERASE_II_TRANSCRIPTION_TERMINATION	1.59884e-07	3.95835e-06	0.690132	-0.352958	-3.32111	65	SNRPG, SRSF7, SNRPB, RBM8A, SNRPE, EIF4A3, SNRPD3, MAGOHB, SRSF2, MAGOH, NCBP2, SRSF4, DDX39B, SRSF3, SRRM1, SRSF11, LUZP4, ALYREF, SNRPF, FIP1L1, SLBP, CPSF3, DDX39A, PABPN1, SRSF6, CSTF2, CSTF2T, SRSF9, CSTF1, SRSF1, DHX38, THOC7, U2AF2, SARNP, PAPOLA, RNPS1, SLU7, NCBP1, THOC1, CDC40, U2AF1, THOC3, CLP1, CPSF2, LSM10, POLDIP3	M27694	R-HSA-73856	RNA Polymerase II Transcription Termination
REACTOME_THE_ROLE_OF_GTSE1_IN_G2_M_PROGRESSION_AFTER_G2_CHECKPOINT	3.38531e-07	8.13471e-06	0.674963	-0.344804	-3.29133	66	HSP90AB1, HSP90AA1, TUBB4A, TUBB3, TUBA1C, PSMD12, TUBA1B, TUBB4B, TUBB2A, PSMD4, PSMD8, PSMA2, PSMD1, PSMC4, PSMC3, PSMB1, UBA52, PSME3, TUBB2B, SEM1, PSMD6, PSMC6, TUBB6, PSMD7, CCNB1, CCNB2, PSME1, PLK1, PSMA7, PSMB3, UBB, PSMD2	M27743	R-HSA-8852276	The role of GTSE1 in G2/M progression after G2 checkpoint
REACTOME_NERVOUS_SYSTEM_DEVELOPMENT	3.65829e-07	8.5395e-06	0.674963	0.139634	3.17237	414	RPS19, RPL26, RPS23, RPS2, RPL30, RPS15A, RPL3, RPL14, RPL27A, RPL35A, RPL12, RPL4, RPL37A, PSME2, RPL17, RPL11, RPS18, RPL9, RPS25, RPS27, FAU, RPL32, RPL28, RPS16, RPL31, RPS21, RPL22, SDCBP, RPL37, RPS27A, RPL10, RPL13, RPS9, RPS3A, RPS27L, RPL13A, RPL21, RPS28, RPS11, RPS20, RPS5, COL6A1, PSMB2, ITGB1, PSEN2, VASP, RPL38, RPS12, RPL7A, RHOC, SHTN1, RPLP2, RPS17, UPF3A, RPL39L, PSME4, RPS3, RP…	M29853	R-HSA-9675108	Nervous system development
REACTOME_COOPERATION_OF_PREFOLDIN_AND_TRIC_CCT_IN_ACTIN_AND_TUBULIN_FOLDING	3.88875e-07	8.82531e-06	0.674963	-0.532914	-3.19288	25	TUBB4A, TUBB3, TUBA1C, TUBA1B, ACTB, CCT3, TUBB4B, TUBB2A, CCT6A, TCP1, CCT2, CCT5, TUBB2B, TUBB6, CCT8, CCT4, PFDN2, VBP1	M27297	R-HSA-389958	Cooperation of Prefoldin and TriC/CCT in actin and tubulin folding
REACTOME_DNA_REPAIR	4.40629e-07	9.72956e-06	0.674963	-0.172645	-3.28351	274	RUVBL1, POLR2L, GTF2H3, USP7, RPA3, ACTB, APEX1, XRCC5, UBE2N, NTHL1, CENPX, POLR2H, GTF2H5, TERF1, TIPIN, RAD51, SMARCA5, KPNA2, SUMO1, MSH2, POLR2F, GTF2H2, UBA52, RFC1, MAD2L2, NSD2, POLR2A, PRPF19, SUMO2, BAZ1B, PRKDC, RFC3, CLSPN, RHNO1, ABRAXAS1, FEN1, XRCC6, POLR2I, POLR2J, PCNA, COPS4, COPS7B, USP1, POLE2, POLR2B, XPC, USP10, FAN1, DDB2, ATRIP, COPS3, VCP, POLD1, GPS1, ERCC2, POLR2E, UFD1…	M15434	R-HSA-73894	DNA Repair
REACTOME_HIV_INFECTION	5.08337e-07	1.09292e-05	0.659444	-0.188192	-3.22057	216	NPM1, POLR2L, HMGA1, PSMD12, TAF12, GTF2H3, SUPT16H, RAN, PSMD4, RANBP1, XRCC5, CHMP4A, TAF9, PSMD8, PSMA2, PSMD1, PSMC4, RANGAP1, TPR, POLR2H, NCBP2, GTF2A1, TAF15, GTF2H5, PSMC3, ELOC, PSMB1, HLA-A, POLR2F, NUP107, GTF2H2, UBA52, PSME3, SEM1, POLR2A, PSMD6, NUP160, PSMC6, FEN1, SUPT5H, XRCC6, POLR2I, TAF4B, PSMD7, RANBP2, POLR2J, NUP155, GTF2F1, SSRP1, POLR2B, KPNB1, NUP62, NUP37, NUP153, PSME1…	M12469	R-HSA-162906	HIV Infection
REACTOME_G2_M_CHECKPOINTS	1.01904e-06	2.13475e-05	0.643552	-0.23897	-3.126	129	PSMD12, MCM6, RPA3, PSMD4, UBE2N, PSMD8, PSMA2, PSMD1, PSMC4, MCM4, PSMC3, MCM10, YWHAH, PSMB1, SUMO1, UBA52, PSME3, YWHAQ, SEM1, NSD2, PSMD6, PSMC6, YWHAE, RFC3, CLSPN, RHNO1, ABRAXAS1, PSMD7, CCNB1, CCNB2, MCM5, MCM2, PSME1, ATRIP, YWHAZ, PSMA7, MCM7, PSMB3, MDC1, RFC2, UBB, ORC2, PSMD2, RNF168, TP53BP1, ORC4, HUS1, SFN, RNF8, RMI1, PIAS4, PSMA4, RAD9A, BRCC3, PSMC5, GTSE1, PKMYT1, ATR, RAD17, …	M19381	R-HSA-69481	G2/M Checkpoints
REACTOME_SNRNP_ASSEMBLY	1.58623e-06	3.23988e-05	0.643552	-0.372251	-3.25108	54	SNRPG, GEMIN6, SNRPB, SNRPE, SNRPD1, SNRPD3, TPR, NCBP2, SNRPD2, PHAX, NUP107, NUP160, SNRPF, RANBP2, NUP155, GEMIN5, NUP62, NUP37, CLNS1A, NUP153, GEMIN4, PRMT5, NUP88, DDX20, POM121, POM121C, NUP188, SEH1L, NUP93, GEMIN8, NUP42, SMN2, NCBP1, NUP85, NDC1, NUP54	M29594	R-HSA-191859	snRNP Assembly
REACTOME_AGGREPHAGY	1.95819e-06	3.90205e-05	0.627257	-0.462112	-3.10239	30	HSP90AA1, TUBB4A, TUBB3, TUBA1C, TUBA1B, TUBB4B, TUBB2A, UBE2N, PARK7, DYNC1LI1, DYNLL1, UBA52, TUBB2B, DYNC1H1, TUBB6, VCP, UBE2V1, UBB	M29830	R-HSA-9646399	Aggrephagy
REACTOME_TRNA_MODIFICATION_IN_THE_NUCLEUS_AND_CYTOSOL	2.24401e-06	4.36513e-05	0.627257	-0.399295	-3.00506	40	TRMT112, TPRKB, WDR4, PUS1, DUS2, OSGEP, TRMT6, THG1L, CTU1, TYW3, PUS3, TRMT12, CTU2, TRMT5, THADA, TRMT10A, TRIT1, QTRT2, TRMT13, QTRT1, PUS7, LAGE3, URM1, ALKBH8, TRMT61A, ADAT2, TRMT44, FTSJ1	M27602	R-HSA-6782315	tRNA modification in the nucleus and cytosol
REACTOME_HIV_TRANSCRIPTION_ELONGATION	3.24759e-06	6.17041e-05	0.627257	-0.380562	-2.94889	42	POLR2L, GTF2H3, SUPT16H, POLR2H, NCBP2, GTF2H5, ELOC, POLR2F, GTF2H2, POLR2A, SUPT5H, POLR2I, POLR2J, GTF2F1, SSRP1, POLR2B, ELOA, ERCC2, POLR2E, POLR2K, GTF2H4, NELFA	M29569	R-HSA-167169	HIV Transcription Elongation
REACTOME_DNA_REPLICATION	3.6442e-06	6.76662e-05	0.627257	-0.225681	-2.9132	126	PSMD12, MCM6, RPA3, PSMD4, UBE2C, PRIM1, PSMD8, PSMA2, PSMD1, PSMC4, MCM4, PSMC3, MCM10, PSMB1, GMNN, UBA52, PSME3, RFC1, SEM1, PSMD6, PSMC6, RFC3, CDC16, FEN1, PSMD7, GINS2, PCNA, POLE2, KPNB1, MCM5, UBE2S, CDT1, MCM2, PSME1, PSMA7, POLD1, MCM7, PSMB3, POLD3, RFC2, UBB, ORC2, ANAPC4, PSMD2, CCNA1, CCNA2, ANAPC5, ORC4	M1017	R-HSA-69306	DNA Replication
REACTOME_REGULATION_OF_MRNA_STABILITY_BY_PROTEINS_THAT_BIND_AU_RICH_ELEMENTS	4.23248e-06	7.68431e-05	0.610527	-0.291299	-3.02529	80	SET, PSMD12, HSPB1, HNRNPD, PSMD4, HSPA8, PSMD8, PSMA2, PSMD1, PSMC4, HSPA1A, PSMC3, PSMB1, UBA52, PSME3, SEM1, PSMD6, PABPC1, PSMC6, EXOSC1, PSMD7, ANP32A, EXOSC4, EXOSC3, EXOSC2, EXOSC6, PSME1, YWHAZ, PSMA7, PSMB3, EIF4G1, KHSRP, UBB, PSMD2, ELAVL1, EXOSC8, PSMA4, PARN	M944	R-HSA-450531	Regulation of mRNA stability by proteins that bind AU-rich elements
REACTOME_SYNTHESIS_OF_DNA	5.64348e-06	0.000100233	0.610527	-0.235385	-2.91418	116	PSMD12, MCM6, RPA3, PSMD4, UBE2C, PRIM1, PSMD8, PSMA2, PSMD1, PSMC4, MCM4, PSMC3, PSMB1, UBA52, PSME3, RFC1, SEM1, PSMD6, PSMC6, RFC3, CDC16, FEN1, PSMD7, GINS2, PCNA, POLE2, MCM5, UBE2S, CDT1, MCM2, PSME1, PSMA7, POLD1, MCM7, PSMB3, POLD3, RFC2, UBB, ORC2, ANAPC4, PSMD2, CCNA1, CCNA2, ANAPC5, ORC4, PSMA4, CDC23, CDC26, POLD2, PSMC5, SKP2	M5224	R-HSA-69239	Synthesis of DNA
REACTOME_CHROMOSOME_MAINTENANCE	5.79527e-06	0.000100739	0.610527	-0.263261	-2.95922	91	CENPW, NPM1, RUVBL1, POLR2L, RPA3, NOP10, PRIM1, CENPX, POLR2H, TERF1, RUVBL2, SMARCA5, POLR2F, RFC1, POLR2A, RFC3, FEN1, GAR1, POLR2I, CENPH, DKC1, POLR2J, WRAP53, PCNA, CENPA, DSCC1, POLR2B, CENPU, PPP6C, POLD1, CENPQ, POLR2E, POLD3, POLR2K, RFC2, CCNA1, CCNA2	M868	R-HSA-73886	Chromosome Maintenance
REACTOME_AUF1_HNRNP_D0_BINDS_AND_DESTABILIZES_MRNA	6.0982e-06	0.000101678	0.610527	-0.349745	-2.94389	51	PSMD12, HSPB1, HNRNPD, PSMD4, HSPA8, PSMD8, PSMA2, PSMD1, PSMC4, HSPA1A, PSMC3, PSMB1, UBA52, PSME3, SEM1, PSMD6, PABPC1, PSMC6, PSMD7, PSME1, PSMA7, PSMB3, EIF4G1, UBB, PSMD2	M998	R-HSA-450408	AUF1 (hnRNP D0) binds and destabilizes mRNA
REACTOME_RESOLUTION_OF_SISTER_CHROMATID_COHESION	6.09015e-06	0.000101678	0.610527	-0.224559	-2.77148	114	TUBB4A, TUBB3, NUDC, TUBA1C, TUBA1B, PPP1CC, TUBB4B, TUBB2A, SKA2, NSL1, RANGAP1, DYNC1LI1, DYNLL1, BIRC5, SPDL1, NUP107, SMC3, TUBB2B, NUP160, BUB1, DYNC1H1, TUBB6, CENPH, RAD21, RANBP2, CENPA, CCNB1, KIF18A, CENPU, AURKB, CCNB2, NUP37, PLK1, CENPF, CENPE, CENPQ, ZWINT, AHCTF1, PAFAH1B1, NDC80, WAPL, PPP2R1B, SPC25, HDAC8, SGO2, SEH1L, CENPT, CENPK, ZWILCH, PPP2CA, CDCA8, KNTC1, CDC20, CKAP5, NU…	M27181	R-HSA-2500257	Resolution of Sister Chromatid Cohesion
REACTOME_TELOMERE_MAINTENANCE	6.32145e-06	0.000103293	0.610527	-0.309449	-2.89501	64	RUVBL1, POLR2L, RPA3, NOP10, PRIM1, POLR2H, TERF1, RUVBL2, POLR2F, RFC1, POLR2A, RFC3, FEN1, GAR1, POLR2I, DKC1, POLR2J, WRAP53, PCNA, DSCC1, POLR2B, PPP6C, POLD1, POLR2E, POLD3, POLR2K, RFC2, CCNA1, CCNA2	M4052	R-HSA-157579	Telomere Maintenance
REACTOME_TRANSCRIPTIONAL_REGULATION_BY_SMALL_RNAS	6.5595e-06	0.000105081	0.610527	-0.359073	-2.91267	47	POLR2L, RAN, TPR, POLR2H, POLR2F, NUP107, POLR2A, NUP160, POLR2I, RANBP2, POLR2J, NUP155, POLR2B, NUP62, NUP37, NUP153, POLR2E, TNRC6A, POLR2K, NUP88, POM121, POM121C, NUP188, SEH1L, NUP93, NUP42, NUP85, IPO8, NDC1, NUP54, POLR2D, AAAS	M27458	R-HSA-5578749	Transcriptional regulation by small RNAs
REACTOME_SIGNALING_BY_FGFR2_IIIA_TM	7.42925e-06	0.000116725	0.610527	-0.576363	-2.96634	18	POLR2L, FGF2, POLR2H, NCBP2, POLR2F, POLR2A, POLR2I, POLR2J, GTF2F1, POLR2B, POLR2E, POLR2K, FGFR2	M27739	R-HSA-8851708	Signaling by FGFR2 IIIa TM
REACTOME_EPIGENETIC_REGULATION_OF_GENE_EXPRESSION	8.04462e-06	0.000120774	0.593325	-0.277251	-2.94399	83	DNMT3B, POLR2L, DNMT3L, GTF2H3, ACTB, SAP18, TET2, DDX21, CBX3, DEK, POLR2H, GTF2H5, SMARCA5, UHRF1, POLR2F, GTF2H2, MTA3, MBD2, SUZ12, PHF19, BAZ1B, HDAC1, SAP30BP, POLR1B, EZH2, EHMT2, ERCC2, POLR2E, MYBBP1A, POLR2K, GTF2H4, SF3B1, GATAD2A, DNMT1, MTF2, TAF1C, RRP8, TDG, TAF1A, EED, MTA1, MNAT1, SIRT1, MTA2	M27131	R-HSA-212165	Epigenetic regulation of gene expression
REACTOME_HIV_LIFE_CYCLE	8.27828e-06	0.000120774	0.593325	-0.206242	-2.8195	143	POLR2L, HMGA1, TAF12, GTF2H3, SUPT16H, RAN, RANBP1, XRCC5, CHMP4A, TAF9, RANGAP1, TPR, POLR2H, NCBP2, GTF2A1, TAF15, GTF2H5, ELOC, POLR2F, NUP107, GTF2H2, UBA52, POLR2A, NUP160, FEN1, SUPT5H, XRCC6, POLR2I, TAF4B, RANBP2, POLR2J, NUP155, GTF2F1, SSRP1, POLR2B, NUP62, NUP37, NUP153, ELOA, TAF3, ERCC2, POLR2E, VPS37B, POLR2K, GTF2H4, UBB, NUP88, NELFA, POM121, POM121C, TAF11, NUP188, RNMT, SEH1L, N…	M4076	R-HSA-162587	HIV Life Cycle
REACTOME_RHO_GTPASES_ACTIVATE_FORMINS	7.88243e-06	0.000120774	0.593325	-0.219706	-2.83608	126	TUBB4A, TUBB3, NUDC, DIAPH2, TUBA1C, PFN1, TUBA1B, PPP1CC, ACTB, TUBB4B, TUBB2A, SKA2, ACTG1, NSL1, RANGAP1, DYNC1LI1, DYNLL1, PFN2, BIRC5, SPDL1, RHOA, NUP107, DIAPH3, TUBB2B, NUP160, BUB1, DYNC1H1, CDC42, TUBB6, CENPH, RANBP2, CENPA, KIF18A, CENPU, AURKB, NUP37, PLK1, CENPF, CENPE, CENPQ, ZWINT, AHCTF1, PAFAH1B1, NDC80, RAC1, PPP2R1B, SPC25, SGO2, SEH1L, CENPT, CENPK, DVL1, RHOB, ZWILCH	M27550	R-HSA-5663220	RHO GTPases Activate Formins
REACTOME_TRANSCRIPTION_COUPLED_NUCLEOTIDE_EXCISION_REPAIR_TC_NER	8.187e-06	0.000120774	0.593325	-0.278834	-2.87742	78	POLR2L, GTF2H3, USP7, RPA3, POLR2H, GTF2H5, POLR2F, GTF2H2, UBA52, RFC1, POLR2A, PRPF19, RFC3, POLR2I, POLR2J, PCNA, COPS4, COPS7B, POLE2, POLR2B, COPS3, POLD1, GPS1, ERCC2, POLR2E, POLD3, POLR2K, GTF2H4, RFC2, UBB, AQR, COPS7A, CUL4B, ZNF830	M27600	R-HSA-6781827	Transcription-Coupled Nucleotide Excision Repair (TC-NER)
REACTOME_RHO_GTPASES_ACTIVATE_IQGAPS	8.96236e-06	0.000128461	0.593325	-0.488078	-2.81559	23	TUBB4A, TUBB3, CALM1, TUBA1C, TUBA1B, ACTB, TUBB4B, TUBB2A, ACTG1, CDH1, TUBB2B, CDC42, TUBB6	M27491	R-HSA-5626467	RHO GTPases activate IQGAPs
REACTOME_FORMATION_OF_TC_NER_PRE_INCISION_COMPLEX	9.1648e-06	0.000129097	0.593325	-0.333165	-2.8539	53	POLR2L, GTF2H3, USP7, POLR2H, GTF2H5, POLR2F, GTF2H2, UBA52, POLR2A, PRPF19, POLR2I, POLR2J, COPS4, COPS7B, POLR2B, COPS3, GPS1, ERCC2, POLR2E, POLR2K, GTF2H4, UBB, AQR, COPS7A, CUL4B, ZNF830	M27599	R-HSA-6781823	Formation of TC-NER Pre-Incision Complex
REACTOME_MRNA_CAPPING	1.16478e-05	0.000161292	0.593325	-0.449407	-2.96709	29	POLR2L, GTF2H3, POLR2H, NCBP2, GTF2H5, POLR2F, GTF2H2, POLR2A, SUPT5H, POLR2I, POLR2J, GTF2F1, POLR2B, ERCC2, POLR2E, POLR2K, GTF2H4	M745	R-HSA-72086	mRNA Capping
REACTOME_FGFR2_ALTERNATIVE_SPLICING	1.36047e-05	0.00018525	0.593325	-0.446873	-2.83444	27	POLR2L, POLR2H, HNRNPH1, NCBP2, POLR2F, HNRNPF, POLR2A, HNRNPA1, POLR2I, POLR2J, GTF2F1, POLR2B, TIA1, POLR2E, POLR2K, FGFR2	M27632	R-HSA-6803529	FGFR2 alternative splicing
REACTOME_VIRAL_MESSENGER_RNA_SYNTHESIS	1.42966e-05	0.000191481	0.593325	-0.364136	-2.8527	44	POLR2L, TPR, POLR2H, POLR2F, NUP107, POLR2A, NUP160, POLR2I, RANBP2, POLR2J, NUP155, GTF2F1, POLR2B, NUP62, NUP37, NUP153, POLR2E, POLR2K, NUP88, POM121, POM121C, NUP188, SEH1L, NUP93, NUP42	M109	R-HSA-168325	Viral Messenger RNA Synthesis
REACTOME_NUCLEOTIDE_EXCISION_REPAIR	1.56285e-05	0.000205944	0.57561	-0.234177	-2.82619	110	RUVBL1, POLR2L, GTF2H3, USP7, RPA3, ACTB, UBE2N, POLR2H, GTF2H5, SUMO1, POLR2F, GTF2H2, UBA52, RFC1, POLR2A, PRPF19, SUMO2, RFC3, POLR2I, POLR2J, PCNA, COPS4, COPS7B, POLE2, POLR2B, XPC, DDB2, COPS3, POLD1, GPS1, ERCC2, POLR2E, POLD3, POLR2K, GTF2H4, RFC2, UBB, AQR, COPS7A, PIAS1, RAD23B, CUL4B, ZNF830	M7927	R-HSA-5696398	Nucleotide Excision Repair
REACTOME_FORMATION_OF_THE_EARLY_ELONGATION_COMPLEX	2.26758e-05	0.000294066	0.57561	-0.401982	-2.80573	33	POLR2L, GTF2H3, POLR2H, NCBP2, GTF2H5, POLR2F, GTF2H2, POLR2A, SUPT5H, POLR2I, POLR2J, GTF2F1, POLR2B, ERCC2, POLR2E, POLR2K, GTF2H4, NELFA	M26919	R-HSA-113418	Formation of the Early Elongation Complex
REACTOME_MITOTIC_PROMETAPHASE	2.7211e-05	0.000347365	0.57561	-0.167792	-2.67984	190	HSP90AA1, TUBB4A, TUBB3, TUBB, NUDC, TUBA1C, TUBA1B, PPP1CC, TUBB4B, TUBB2A, SKA2, SDCCAG8, NSL1, RANGAP1, DYNC1LI1, DYNLL1, BIRC5, SPDL1, NUP107, SMC3, TUBB2B, NUP160, BUB1, YWHAE, DYNC1H1, TUBB6, NCAPG, CENPH, RAD21, RANBP2, CENPA, CEP290, CCNB1, KIF18A, CENPU, AURKB, CCNB2, NUP37, SSNA1, PLK1, CENPF, CENPE, CENPQ, ZWINT, AHCTF1, PAFAH1B1, CDK5RAP2, NDC80, DCTN3, PRKAR2B, WAPL, PPP2R1B, SPC25, …	M4217	R-HSA-68877	Mitotic Prometaphase
REACTOME_SUMOYLATION_OF_DNA_REPLICATION_PROTEINS	2.7788e-05	0.000349274	0.57561	-0.344615	-2.77112	46	RANGAP1, TPR, SUMO1, BIRC5, TOP1, NUP107, NUP160, SUMO2, TOP2B, RANBP2, NUP155, PCNA, AURKB, NUP62, NUP37, NUP153, NUP88, POM121, POM121C, PIAS4, NUP188, SEH1L, NUP93, NUP42, TOP2A, CDCA8, NUP85, NDC1, NUP54, AAAS, INCENP	M27397	R-HSA-4615885	SUMOylation of DNA replication proteins
REACTOME_FGFR2_MUTANT_RECEPTOR_ACTIVATION	3.09678e-05	0.000383344	0.557332	-0.490539	-2.82523	22	POLR2L, FGF2, POLR2H, NCBP2, POLR2F, POLR2A, POLR2I, FGF4, POLR2J, GTF2F1, POLR2B, POLR2E, POLR2K, FGFR2	M27049	R-HSA-1839126	FGFR2 mutant receptor activation
REACTOME_FORMATION_OF_RNA_POL_II_ELONGATION_COMPLEX	3.18564e-05	0.000388458	0.557332	-0.308173	-2.69649	56	POLR2L, GTF2H3, SUPT16H, POLR2H, NCBP2, GTF2H5, ELOC, POLR2F, GTF2H2, LEO1, RTF1, POLR2A, SUPT5H, POLR2I, POLR2J, GTF2F1, SSRP1, POLR2B, SUPT6H, ELOA, ERCC2, POLR2E, POLR2K, GTF2H4, NELFA, CDC73	M805	R-HSA-112382	Formation of RNA Pol II elongation complex
REACTOME_NR1H2_AND_NR1H3_MEDIATED_SIGNALING	3.62772e-05	0.00043586	0.557332	0.383693	2.63229	34	APOC1, TNRC6C, MOV10, NCOA1, ABCA1, PLTP, FASN, SCD, TBL1X, TNRC6B, KDM4A, KDM3A, NR1H2, MYLIP, EP300, NCOR1, AGO4, AGO2, NCOR2	M29777	R-HSA-9024446	NR1H2 and NR1H3-mediated signaling
REACTOME_ATTENUATION_PHASE	4.08334e-05	0.000476584	0.557332	-0.483625	-2.78541	22	HSP90AB1, HSP90AA1, HSPB1, HSPA8, DNAJB6, PTGES3, SERPINH1, HSPA2, HSPA1A, HSPA1B, FKBP4, UBB, MRPL18, HSPH1, CRYBA4, HSBP1	M27254	R-HSA-3371568	Attenuation phase
REACTOME_CELLULAR_RESPONSE_TO_CHEMICAL_STRESS	4.06842e-05	0.000476584	0.557332	0.189423	2.58786	141	PRDX2, MT-CO1, NDUFA4, GPX2, MT-CO2, PSME2, MT-CO3, PRDX6, COX5B, RPS27A, COX4I1, COX7B, COX8A, TXNIP, PSMB2, TXN, BLVRB, GSTP1, PSME4, NCOA1, TXNRD1, COX7C, UBC, COX5A, PRDX5, COX14, PSMA1, P4HB, PSMB7, TBL1X, PRDX3, COX6A1, COX6C, CYCS, GPX7, CSNK2B, CHD9, COX19, SKP1, CREBBP, NCOR1, PSMD3, GPX3, GPX8, PSMD11, BACH1, COX6B1, PSMB10, TXNRD2, SIN3A, NCOR2, HELZ2	M41837	R-HSA-9711123	Cellular response to chemical stress
REACTOME_POST_CHAPERONIN_TUBULIN_FOLDING_PATHWAY	4.85769e-05	0.000558977	0.557332	-0.549901	-2.67729	16	TUBB4A, TUBB3, TUBA1C, TUBA1B, TUBB4B, TUBB2A, TBCA, TUBB2B, TUBB6, TBCB, TBCC, TBCD	M19135	R-HSA-389977	Post-chaperonin tubulin folding pathway
REACTOME_DNA_DOUBLE_STRAND_BREAK_REPAIR	5.26937e-05	0.000581767	0.557332	-0.199265	-2.57222	126	RPA3, XRCC5, UBE2N, TIPIN, RAD51, SMARCA5, KPNA2, SUMO1, UBA52, RFC1, NSD2, SUMO2, BAZ1B, PRKDC, RFC3, CLSPN, RHNO1, ABRAXAS1, FEN1, XRCC6, PCNA, POLE2, ATRIP, POLD1, POLD3, MDC1, RFC2, UBB, CCNA1, CCNA2, UBXN1, RNF168, RIF1, TP53BP1, PPP5C, HUS1, RNF8, RMI1, PIAS4, XRCC2, RAD9A, BRCC3, PARP2, POLD2, TDP1, XRCC3, EME1, EYA3, ATR, RAD51AP1, RAD17, EXO1, APBB1, CHEK2, BRCA1, PALB2	M27582	R-HSA-5693532	DNA Double-Strand Break Repair
REACTOME_HSF1_ACTIVATION	5.20917e-05	0.000581767	0.557332	-0.446109	-2.67281	25	HSP90AB1, HSP90AA1, HSPB1, RPA3, DNAJB6, PTGES3, SERPINH1, HSPA1A, HSPA1B, YWHAE, FKBP4, VCP, UBB, MRPL18, HSPH1	M27252	R-HSA-3371511	HSF1 activation
REACTOME_SIGNALING_BY_FGFR2_IN_DISEASE	5.17347e-05	0.000581767	0.557332	-0.402702	-2.77034	31	POLR2L, FGF2, KRAS, HRAS, POLR2H, NCBP2, POLR2F, POLR2A, POLR2I, FGF4, POLR2J, GTF2F1, POLR2B, POLR2E, SOS1, POLR2K, FGFR2	M27534	R-HSA-5655253	Signaling by FGFR2 in disease
REACTOME_DUAL_INCISION_IN_TC_NER	5.37332e-05	0.000585334	0.557332	-0.288845	-2.71784	65	POLR2L, GTF2H3, USP7, RPA3, POLR2H, GTF2H5, POLR2F, GTF2H2, UBA52, RFC1, POLR2A, PRPF19, RFC3, POLR2I, POLR2J, PCNA, POLE2, POLR2B, POLD1, ERCC2, POLR2E, POLD3, POLR2K, GTF2H4, RFC2, UBB, AQR, CUL4B, ZNF830	M27601	R-HSA-6782135	Dual incision in TC-NER
REACTOME_MITOCHONDRIAL_PROTEIN_IMPORT	6.50967e-05	0.00069979	0.538434	-0.284967	-2.63923	63	COA4, TIMM8A, GRPEL1, DNAJC19, ATP5MC1, CHCHD3, CHCHD2, TOMM6, TIMM10, TIMM8B, HSPD1, TIMM44, TIMM13, COX17, TIMM17A, TIMM50, PMPCB, GRPEL2, SLC25A4, TIMM21, COA6, TOMM22, PMPCA, TOMM40, TOMM70, COQ2, TOMM7, GFER, CHCHD7, CHCHD4, CHCHD5, MTX1	M590	R-HSA-1268020	Mitochondrial protein import
REACTOME_SWITCHING_OF_ORIGINS_TO_A_POST_REPLICATIVE_STATE	6.62696e-05	0.000703146	0.538434	-0.2435	-2.65735	87	PSMD12, MCM6, PSMD4, UBE2C, PSMD8, PSMA2, PSMD1, PSMC4, MCM4, PSMC3, PSMB1, UBA52, PSME3, SEM1, PSMD6, PSMC6, CDC16, PSMD7, MCM5, UBE2S, CDT1, MCM2, PSME1, PSMA7, MCM7, PSMB3, UBB, ORC2, ANAPC4, PSMD2, CCNA1, CCNA2, ANAPC5, ORC4, PSMA4, CDC23, CDC26, PSMC5, SKP2	M27666	R-HSA-69052	Switching of origins to a post-replicative state
REACTOME_HIV_TRANSCRIPTION_INITIATION	7.85648e-05	0.000812499	0.538434	-0.330017	-2.61594	45	POLR2L, TAF12, GTF2H3, TAF9, POLR2H, GTF2A1, TAF15, GTF2H5, POLR2F, GTF2H2, POLR2A, POLR2I, TAF4B, POLR2J, GTF2F1, POLR2B, TAF3, ERCC2, POLR2E, POLR2K, GTF2H4	M29568	R-HSA-167161	HIV Transcription Initiation
REACTOME_TRANSPORT_OF_THE_SLBP_DEPENDANT_MATURE_MRNA	7.82213e-05	0.000812499	0.538434	-0.37238	-2.67874	36	TPR, NCBP2, EIF4E, NUP107, NUP160, ALYREF, SLBP, RANBP2, NUP155, NUP62, NUP37, NUP153, NUP88, POM121, POM121C, NUP188, SEH1L, NUP93, NUP42, NXF1, NCBP1, NUP85, NDC1, NUP54, AAAS	M26974	R-HSA-159230	Transport of the SLBP Dependant Mature mRNA
REACTOME_HCMV_EARLY_EVENTS	8.79323e-05	0.000898008	0.538434	-0.283255	-2.66524	65	TUBB4A, TUBB3, TUBA1C, TUBA1B, TUBB4B, TUBB2A, TRIM28, TPR, DYNC1LI1, DYNLL1, TBL1XR1, NUP107, TUBB2B, NUP160, SUZ12, DYNC1H1, TUBB6, RANBP2, NUP155, EZH2, NUP62, NUP37, NUP153, NUP88, POM121, POM121C, NUP188, CREB1, SEH1L, NUP93, NUP42, EED	M29805	R-HSA-9609690	HCMV Early Events
REACTOME_ORC1_REMOVAL_FROM_CHROMATIN	8.9591e-05	0.000903652	0.538434	-0.276747	-2.67322	67	PSMD12, MCM6, PSMD4, PSMD8, PSMA2, PSMD1, PSMC4, MCM4, PSMC3, PSMB1, UBA52, PSME3, SEM1, PSMD6, PSMC6, PSMD7, MCM5, CDT1, MCM2, PSME1, PSMA7, MCM7, PSMB3, UBB, ORC2, PSMD2, CCNA1, CCNA2, ORC4	M4138	R-HSA-68949	Orc1 removal from chromatin
REACTOME_DNA_REPLICATION_PRE_INITIATION	0.000109243	0.00107532	0.538434	-0.245299	-2.60471	83	PSMD12, MCM6, RPA3, PSMD4, PRIM1, PSMD8, PSMA2, PSMD1, PSMC4, MCM4, PSMC3, MCM10, PSMB1, GMNN, UBA52, PSME3, SEM1, PSMD6, PSMC6, PSMD7, POLE2, KPNB1, MCM5, CDT1, MCM2, PSME1, PSMA7, MCM7, PSMB3, UBB, ORC2, PSMD2	M27665	R-HSA-69002	DNA Replication Pre-Initiation
REACTOME_TRANSCRIPTION_OF_THE_HIV_GENOME	0.000109243	0.00107532	0.538434	-0.274863	-2.65503	67	POLR2L, TAF12, GTF2H3, SUPT16H, TAF9, POLR2H, NCBP2, GTF2A1, TAF15, GTF2H5, ELOC, POLR2F, GTF2H2, POLR2A, SUPT5H, POLR2I, TAF4B, POLR2J, GTF2F1, SSRP1, POLR2B, ELOA, TAF3, ERCC2, POLR2E, POLR2K, GTF2H4, NELFA	M27008	R-HSA-167172	Transcription of the HIV genome
REACTOME_GAP_JUNCTION_TRAFFICKING_AND_REGULATION	0.000138338	0.0013455	0.518848	-0.407774	-2.52383	26	TUBB4A, TUBB3, TUBA1C, TUBA1B, ACTB, TUBB4B, GJA1, TUBB2A, ACTG1, CLTB, TUBB2B, TUBB6, GJC1	M26972	R-HSA-157858	Gap junction trafficking and regulation
REACTOME_NUCLEAR_ENVELOPE_NE_REASSEMBLY	0.000154509	0.00148511	0.518848	-0.269382	-2.60208	67	TUBB4A, TUBB3, TUBA1C, TUBA1B, TUBB4B, RAN, TUBB2A, CHMP4A, RANGAP1, LBR, LMNA, SUMO1, NUP107, TUBB2B, NUP160, TUBB6, NUP155, ANKLE2, KPNB1, CCNB1, CCNB2, NUP62, NUP37, VRK1, AHCTF1, POM121, NUP188, TMPO, SEH1L, NUP93, CHMP4B	M27215	R-HSA-2995410	Nuclear Envelope (NE) Reassembly
REACTOME_KINESINS	0.000169265	0.00160802	0.518848	-0.319486	-2.53247	45	TUBB4A, TUBB3, TUBA1C, TUBA1B, TUBB4B, TUBB2A, TUBB2B, KIF20B, TUBB6, KIF22, KIF18A, KLC3, CENPE, KIF1B, KIF16B, KIF23, KIF15, KIF20A, KIF3B, KLC1, KIF11, RACGAP1, KIF4A, KIF2C, KIF9, TUBA4A, KIFC2, KIF1A, KIF1C, KIF3A, KIF26A, KIF13B, KIF5A, KLC4	M977	R-HSA-983189	Kinesins
REACTOME_TRANSPORT_OF_MATURE_MRNAS_DERIVED_FROM_INTRONLESS_TRANSCRIPTS	0.000179183	0.00168267	0.518848	-0.313739	-2.44662	43	TPR, NCBP2, EIF4E, NUP107, NUP160, ALYREF, FIP1L1, SLBP, CPSF3, RANBP2, NUP155, NUP62, NUP37, NUP153, NUP88, POM121, POM121C, NUP188, SEH1L, NUP93, NUP42, NXF1, NCBP1, NUP85, NDC1, NUP54, AAAS, CPSF2	M26975	R-HSA-159234	Transport of Mature mRNAs Derived from Intronless Transcripts
REACTOME_HOST_INTERACTIONS_OF_HIV_FACTORS	0.000203946	0.00189345	0.518848	-0.195169	-2.46387	121	NPM1, HMGA1, PSMD12, RAN, PSMD4, RANBP1, PSMD8, PSMA2, PSMD1, PSMC4, RANGAP1, TPR, PSMC3, ELOC, PSMB1, HLA-A, NUP107, UBA52, PSME3, SEM1, PSMD6, NUP160, PSMC6, PSMD7, RANBP2, NUP155, KPNB1, NUP62, NUP37, NUP153, PSME1, PSMA7, PSMB3, UBB, AP2M1, PSMD2, NUP88, SLC25A4, RAC1, POM121, POM121C, NUP188, FYN, PSMA4, SEH1L, NUP93	M5283	R-HSA-162909	Host Interactions of HIV factors
REACTOME_COPI_INDEPENDENT_GOLGI_TO_ER_RETROGRADE_TRAFFIC	0.00021047	0.00193207	0.518848	-0.315076	-2.40107	41	TUBB4A, TUBB3, TUBA1C, TUBA1B, TUBB4B, TUBB2A, DYNC1LI1, DYNLL1, BICD1, TUBB2B, DYNC1H1, TUBB6, PAFAH1B1, DCTN3, DCTN2, DCTN5, ACTR10, PAFAH1B3, PAFAH1B2, DCTN4, DCTN1, CAPZA2, RAB3GAP2, BICD2, TUBA4A, DCTN6, RAB3GAP1, RAB18, RAB6B	M27651	R-HSA-6811436	COPI-independent Golgi-to-ER retrograde traffic
REACTOME_GENE_SILENCING_BY_RNA	0.000213473	0.00193786	0.518848	-0.26195	-2.58036	69	HSP90AA1, POLR2L, RAN, TPR, POLR2H, POLR2F, NUP107, POLR2A, NUP160, POLR2I, TSNAX, RANBP2, POLR2J, NUP155, POLR2B, NUP62, NUP37, NUP153, ELAC2, POLR2E, TNRC6A, POLR2K, NUP88, POM121, POM121C, NUP188, SEH1L, NUP93, NUP42, TDRKH, TSN, AGO3, NUP85, DGCR8, IPO8, NDC1, NUP54, XPO5, POLR2D, AAAS, BCDIN3D	M715	R-HSA-211000	Gene Silencing by RNA
REACTOME_EXTRACELLULAR_MATRIX_ORGANIZATION	0.000226956	0.00201547	0.518848	0.184317	2.52393	140	P4HA1, CTSB, CTSD, DST, CRTAP, P4HA2, COL6A1, PLOD2, ITGB1, FURIN, APP, CD151, P4HB, MMP15, TIMP1, ADAM17, F11R, SDC4, MMP24, HSPG2, TLL2, ADAM9, LRP4, VCAN, SPARC, COLGALT1, FBLN1, ITGB5, COL1A2, BMP2, PLOD1, LAMA5, COL5A1, CEACAM1, PHYKPL, MMP9, CAPN5, SH3PXD2A, CTSS, CTSL, SCUBE3, COL23A1, PTPRS, SPP1, LAMC1, ICAM1, CTSV, MMP2, ADAMTS3, SERPINE1, CAPN1, LOXL1, CAPN2, PSEN1, P3H1, COL17A1, EFEM…	M610	R-HSA-1474244	Extracellular matrix organization
REACTOME_RHO_GTPASE_EFFECTORS	0.00022607	0.00201547	0.518848	-0.13828	-2.39349	227	TUBB4A, TUBB3, CALM1, NUDC, DIAPH2, TUBA1C, PFN1, TUBA1B, PPP1CC, ACTB, TUBB4B, TUBB2A, MYL6, SKA2, KTN1, ACTG1, NSL1, RANGAP1, CYBA, DYNC1LI1, DYNLL1, PPP1R14A, PFN2, YWHAH, MYL12B, BIRC5, SPDL1, RHOA, NUP107, GOPC, DIAPH3, CDH1, YWHAQ, TUBB2B, NUP160, BUB1, BRK1, YWHAE, DYNC1H1, CDC42, TUBB6, ARPC2, CENPH, RANBP2, CENPA, KIF18A, CENPU, AURKB, KLC3, NUP37, PLK1, YWHAZ, CENPF, CENPE, PRC1, CENPQ,…	M27080	R-HSA-195258	RHO GTPase Effectors
REACTOME_ABORTIVE_ELONGATION_OF_HIV_1_TRANSCRIPT_IN_THE_ABSENCE_OF_TAT	0.000275718	0.00237118	0.498493	-0.42145	-2.43123	23	POLR2L, POLR2H, NCBP2, POLR2F, POLR2A, SUPT5H, POLR2I, POLR2J, GTF2F1, POLR2B, POLR2E, POLR2K, NELFA	M3630	R-HSA-167242	Abortive elongation of HIV-1 transcript in the absence of Tat
REACTOME_OXIDATIVE_STRESS_INDUCED_SENESCENCE	0.000271551	0.00237118	0.498493	0.288412	2.4681	52	RPS27A, KDM6B, TNRC6C, TXN, JUN, MOV10, CDKN2D, UBC, MDM2, TNRC6B, MAP4K4, TP53, MAP2K3, BMI1, AGO4, MAP2K6, CBX4, MDM4, MAPKAPK2, MAPKAPK5, MAP2K4, CBX6, E2F3, PHC3, CDK4, CBX8, RBBP4, E2F2, RING1, MAP2K7, RNF2, AGO1	M27186	R-HSA-2559580	Oxidative Stress Induced Senescence
REACTOME_RNA_POLYMERASE_III_TRANSCRIPTION_TERMINATION	0.000275718	0.00237118	0.498493	-0.421741	-2.43292	23	SSB, POLR2L, POLR3G, POLR2H, POLR3K, POLR3GL, POLR2F, POLR2E, POLR2K, POLR3H, POLR3F, POLR3B, NFIA, POLR3E, NFIX, POLR3A, NFIB, POLR1D	M1024	R-HSA-73980	RNA Polymerase III Transcription Termination
REACTOME_APC_C_CDH1_MEDIATED_DEGRADATION_OF_CDC20_AND_OTHER_APC_C_CDH1_TARGETED_PROTEINS_IN_LATE_MITOSIS_EARLY_G1	0.000280275	0.00238526	0.498493	-0.239094	-2.39583	70	PSMD12, PSMD4, UBE2C, PSMD8, PSMA2, PSMD1, PSMC4, PSMC3, PSMB1, UBA52, PSME3, SEM1, PSMD6, PSMC6, CDC16, PSMD7, AURKB, UBE2S, PSME1, PLK1, PSMA7, PSMB3, UBB, ANAPC4, PSMD2, ANAPC5, PSMA4, CDC23, CDC26, PSMC5, SKP2, RB1, PTTG1, ANAPC10, CDC20	M1030	R-HSA-174178	APC/C:Cdh1 mediated degradation of Cdc20 and other APC/C:Cdh1 targeted proteins in late mitosis/early G1
REACTOME_INTERACTIONS_OF_REV_WITH_HOST_CELLULAR_PROTEINS	0.000284262	0.00239425	0.498493	-0.336198	-2.45127	37	NPM1, RAN, RANBP1, RANGAP1, TPR, NUP107, NUP160, RANBP2, NUP155, KPNB1, NUP62, NUP37, NUP153, NUP88, POM121, POM121C, NUP188, SEH1L, NUP93, NUP42	M27038	R-HSA-177243	Interactions of Rev with host cellular proteins
REACTOME_RHOBTB2_GTPASE_CYCLE	0.000316733	0.00264052	0.498493	-0.417203	-2.40674	23	HSP90AB1, HSP90AA1, CDC37, HNRNPC, CCT6A, ACTG1, CCT2, DDX39B, SRRM1, CUL3, DBN1, TRA2B	M41723	R-HSA-9013418	RHOBTB2 GTPase cycle
REACTOME_SUMOYLATION_OF_SUMOYLATION_PROTEINS	0.000346162	0.00285671	0.498493	-0.334939	-2.39038	35	TPR, SUMO1, NUP107, NUP160, SUMO2, RANBP2, NUP155, NUP62, NUP37, NUP153, NUP88, POM121, POM121C, PIAS4, NUP188, SEH1L, NUP93, NUP42, TOPORS, NUP85, NDC1, NUP54, AAAS	M27320	R-HSA-4085377	SUMOylation of SUMOylation proteins
REACTOME_SUMOYLATION_OF_DNA_DAMAGE_RESPONSE_AND_REPAIR_PROTEINS	0.00037595	0.00307151	0.498493	-0.243047	-2.46514	73	TPR, SUMO1, NUP107, SMC3, SMC6, NSMCE1, NUP160, SUMO2, RAD21, RANBP2, NUP155, XPC, NSMCE3, NUP62, NUP37, NUP153, MDC1, NUP88, PIAS1, NSMCE2, RNF168, POM121, POM121C, PIAS4, NUP188, PCGF2, SEH1L, NUP93, TDG, NUP42, SMC5, CBX2, BRCA1, NUP85, EID3, STAG1, NDC1, PHC1, NUP54, AAAS, BLM, XRCC4, SMC1A	M27226	R-HSA-3108214	SUMOylation of DNA damage response and repair proteins
REACTOME_REGULATION_OF_HSF1_MEDIATED_HEAT_SHOCK_RESPONSE	0.000426107	0.00344683	0.498493	-0.226093	-2.34312	76	HSPB1, RPA3, HSPA8, DNAJB6, TPR, SERPINH1, HSPA2, HSPA1A, HSPA1B, NUP107, BAG4, NUP160, YWHAE, HSPA4, DNAJC7, FKBP4, RANBP2, NUP155, NUP62, NUP37, NUP153, UBB, NUP88, MRPL18, HSPH1, DNAJC2, POM121, POM121C, NUP188, SEH1L, NUP93, NUP42, CRYBA4, ATR, MAPK3	M27250	R-HSA-3371453	Regulation of HSF1-mediated heat shock response
REACTOME_N_GLYCAN_ANTENNAE_ELONGATION_IN_THE_MEDIAL_TRANS_GOLGI	0.000472347	0.00378341	0.498493	0.447186	2.39168	19	B4GALT1, ST3GAL4, MAN2A1, B4GALT4, FUCA1, MGAT4B, MAN2A2, CHST10, MGAT4A, B4GALT2, ST6GAL1, B4GALT3, B4GALT6, B4GALT5, MGAT2, CHST8	M979	R-HSA-975576	N-glycan antennae elongation in the medial/trans-Golgi
REACTOME_NR1H3_NR1H2_REGULATE_GENE_EXPRESSION_LINKED_TO_CHOLESTEROL_TRANSPORT_AND_EFFLUX	0.00047896	0.00379913	0.498493	0.376418	2.41281	29	APOC1, TNRC6C, MOV10, NCOA1, ABCA1, PLTP, TBL1X, TNRC6B, KDM4A, KDM3A, NR1H2, EP300, NCOR1, AGO4, AGO2, NCOR2	M29790	R-HSA-9029569	NR1H3 & NR1H2 regulate gene expression linked to cholesterol transport and efflux
REACTOME_HIV_ELONGATION_ARREST_AND_RECOVERY	0.000508335	0.00399336	0.477271	-0.356374	-2.46554	32	POLR2L, SUPT16H, POLR2H, ELOC, POLR2F, POLR2A, SUPT5H, POLR2I, POLR2J, GTF2F1, SSRP1, POLR2B, ELOA, POLR2E, POLR2K, NELFA	M27010	R-HSA-167287	HIV elongation arrest and recovery
REACTOME_RNA_POLYMERASE_III_TRANSCRIPTION	0.000526329	0.00409534	0.477271	-0.297877	-2.27	41	SSB, POLR2L, POLR3G, POLR2H, POLR3K, POLR3GL, GTF3A, POLR2F, GTF3C2, ZNF143, GTF3C3, POLR2E, POLR2K, POLR3H, POU2F1, BDP1, SNAPC1, POLR3F, POLR3B, NFIA, POLR3E, GTF3C5, NFIX, POLR3A, GTF3C1, NFIB, POLR1D	M739	R-HSA-74158	RNA Polymerase III Transcription
REACTOME_POSITIVE_EPIGENETIC_REGULATION_OF_RRNA_EXPRESSION	0.000560106	0.00431705	0.477271	-0.298303	-2.31148	42	POLR2L, ACTB, DDX21, CBX3, DEK, POLR2H, SMARCA5, POLR2F, MTA3, BAZ1B, HDAC1, POLR1B, EHMT2, POLR2E, MYBBP1A, POLR2K, SF3B1, GATAD2A, TAF1C, TAF1A, MTA1, MTA2, RBBP7, POLR1E, POLR1D, POLR1A, HDAC2, GATAD2B, CHD4, TTF1	M27425	R-HSA-5250913	Positive epigenetic regulation of rRNA expression
REACTOME_MITOTIC_SPINDLE_CHECKPOINT	0.00069414	0.00530012	0.477271	-0.187568	-2.23592	108	NUDC, PPP1CC, SKA2, UBE2C, NSL1, RANGAP1, DYNC1LI1, DYNLL1, BIRC5, SPDL1, NUP107, NUP160, BUB1, DYNC1H1, CDC16, CENPH, RANBP2, CENPA, KIF18A, CENPU, AURKB, UBE2S, NUP37, PLK1, CENPF, CENPE, CENPQ, ZWINT, AHCTF1, PAFAH1B1, NDC80, ANAPC4, ANAPC5, PPP2R1B, SPC25, SGO2, SEH1L, CDC23, CDC26, CENPT, CENPK, ZWILCH, PPP2CA, ANAPC10, CDCA8, KNTC1, CDC20, CKAP5, NUP85, PPP2R5E, KIF2C	M27673	R-HSA-69618	Mitotic Spindle Checkpoint
REACTOME_COLLAGEN_DEGRADATION	0.000729655	0.0055197	0.477271	0.385368	2.25832	24	CTSB, CTSD, COL6A1, FURIN, MMP15, ADAM17, ADAM9, COL1A2, COL5A1, PHYKPL, MMP9, CTSL, COL23A1, MMP2, COL17A1	M26953	R-HSA-1442490	Collagen degradation
REACTOME_ANTIVIRAL_MECHANISM_BY_IFN_STIMULATED_GENES	0.000749253	0.00560184	0.477271	-0.227458	-2.26963	71	EIF4A1, EIF4A3, UBE2N, TPR, EIF4E2, KPNA2, EIF4E, NUP107, UBA52, NUP160, RANBP2, NUP155, KPNB1, NUP62, NUP37, EIF4G3, NUP153, EIF4E3, HERC5, EIF4G1, ABCE1, KPNA3, UBB, NUP88, POM121, POM121C, NUP188, SEH1L, NUP93, NUP42, FLNA, MAPK3, NUP85, NDC1, NUP54, TRIM25, KPNA5, PIN1, AAAS	M550	R-HSA-1169410	Antiviral mechanism by IFN-stimulated genes
REACTOME_NUCLEAR_IMPORT_OF_REV_PROTEIN	0.000754226	0.00560184	0.477271	-0.324955	-2.29129	34	NPM1, RAN, TPR, NUP107, NUP160, RANBP2, NUP155, KPNB1, NUP62, NUP37, NUP153, NUP88, POM121, POM121C, NUP188, SEH1L, NUP93, NUP42	M27041	R-HSA-180746	Nuclear import of Rev protein
REACTOME_HCMV_INFECTION	0.000786623	0.00578983	0.477271	-0.206676	-2.29715	89	TUBB4A, TUBB3, TUBA1C, TUBA1B, HNRNPK, TUBB4B, TUBB2A, TRIM28, CHMP4A, TPR, DYNC1LI1, DYNLL1, TBL1XR1, SNF8, NUP107, TUBB2B, NUP160, SUZ12, DYNC1H1, TUBB6, RANBP2, NUP155, EZH2, NUP62, NUP37, NUP153, VPS37B, NUP88, POM121, POM121C, NUP188, CREB1, SEH1L, NUP93, CHMP4B, NUP42, EED	M29804	R-HSA-9609646	HCMV Infection
REACTOME_ACTIVATION_OF_ATR_IN_RESPONSE_TO_REPLICATION_STRESS	0.000811239	0.0059177	0.477271	-0.32948	-2.37014	36	MCM6, RPA3, MCM4, MCM10, RFC3, CLSPN, MCM5, MCM2, ATRIP, MCM7, RFC2, ORC2, ORC4, HUS1, RAD9A, ATR, RAD17, ORC1, MCM8, DBF4, CDC45, CDC25A, ORC3, RFC5, ORC5, CDC6	M11153	R-HSA-176187	Activation of ATR in response to replication stress
REACTOME_SELECTIVE_AUTOPHAGY	0.000867256	0.0062379	0.477271	-0.248978	-2.34272	65	HSP90AA1, TUBB4A, TUBB3, TUBA1C, TUBA1B, TUBB4B, TUBB2A, UBE2N, HSPA8, PARK7, DYNC1LI1, DYNLL1, UBA52, TUBB2B, ATG12, TOMM6, DYNC1H1, TUBB6, VCP, UBE2V1, PRKAG1, UBB, MTERF3, PLIN3, TOMM22, TOMM40, TOMM70, IFT88, TOMM7	M29841	R-HSA-9663891	Selective autophagy
REACTOME_TRNA_PROCESSING_IN_THE_NUCLEUS	0.000870405	0.0062379	0.477271	-0.255917	-2.29313	58	POP7, RAN, TPR, DDX1, NUP107, NUP160, RPP38, POP5, RANBP2, NUP155, NUP62, NUP37, NUP153, ELAC2, C2orf49, CSTF2, RPP30, NUP88, RPP40, POM121, POM121C, NUP188, SEH1L, NUP93, NUP42, TSEN54, FAM98B, NUP85, TSEN2, NDC1, NUP54, AAAS, POP4, CLP1	M27606	R-HSA-6784531	tRNA processing in the nucleus
REACTOME_CELLULAR_RESPONSE_TO_HEAT_STRESS	0.000940553	0.00668202	0.477271	-0.204424	-2.29785	91	HSP90AB1, HSP90AA1, HSPB1, RPA3, HSPA8, DNAJB6, PTGES3, TPR, SERPINH1, HSPA2, HSPA1A, HSPA1B, NUP107, BAG4, NUP160, YWHAE, HSPA4, DNAJC7, FKBP4, RANBP2, NUP155, NUP62, NUP37, NUP153, VCP, UBB, NUP88, MRPL18, HSPH1, DNAJC2, POM121, POM121C, NUP188, SEH1L, NUP93, NUP42, CRYBA4, ATR, MAPK3, HSBP1, SIRT1, MTOR, NUP85	M27253	R-HSA-3371556	Cellular response to heat stress
REACTOME_DUAL_INCISION_IN_GG_NER	0.000985525	0.00688183	0.45506	-0.287457	-2.19059	41	GTF2H3, RPA3, GTF2H5, GTF2H2, UBA52, RFC1, RFC3, PCNA, POLE2, DDB2, POLD1, ERCC2, POLD3, GTF2H4, RFC2, UBB, CUL4B, DDB1, PARP2, POLD2	M27595	R-HSA-5696400	Dual Incision in GG-NER
REACTOME_KSRP_KHSRP_BINDS_AND_DESTABILIZES_MRNA	0.000978304	0.00688183	0.45506	-0.470572	-2.29107	16	EXOSC1, EXOSC4, EXOSC3, EXOSC2, EXOSC6, YWHAZ, KHSRP, EXOSC8, PARN, EXOSC9, DCP2, MAPK14	M959	R-HSA-450604	KSRP (KHSRP) binds and destabilizes mRNA
REACTOME_DEGRADATION_OF_THE_EXTRACELLULAR_MATRIX	0.00100387	0.00689212	0.45506	0.248177	2.28233	61	CTSB, CTSD, COL6A1, FURIN, MMP15, TIMP1, ADAM17, MMP24, HSPG2, TLL2, ADAM9, COL1A2, LAMA5, COL5A1, PHYKPL, MMP9, CAPN5, CTSS, CTSL, SCUBE3, COL23A1, SPP1, LAMC1, CTSV, MMP2, CAPN1, CAPN2, PSEN1, COL17A1, MMP17, CD44, ADAM10, CAPN7, FBN3	M587	R-HSA-1474228	Degradation of the extracellular matrix
REACTOME_SIGNALING_BY_FGFR2	0.00100101	0.00689212	0.45506	-0.251038	-2.24941	58	POLR2L, FGF2, KRAS, HRAS, POLR2H, HNRNPH1, NCBP2, POLR2F, HNRNPF, UBA52, POLR2A, HNRNPA1, POLR2I, FGF4, POLR2J, GTF2F1, POLR2B, TIA1, POLR2E, SOS1, POLR2K, UBB, FGFR2	M27531	R-HSA-5654738	Signaling by FGFR2
REACTOME_TP53_REGULATES_TRANSCRIPTION_OF_DNA_REPAIR_GENES	0.00108595	0.00739349	0.45506	-0.256704	-2.32415	60	POLR2L, GTF2H3, SUPT16H, POLR2H, GTF2H5, ELOC, MSH2, POLR2F, GTF2H2, POLR2A, SUPT5H, POLR2I, POLR2J, GTF2F1, SSRP1, POLR2B, DDB2, ELOA, ERCC2, POLR2E, POLR2K, MDC1, GTF2H4, NELFA	M27618	R-HSA-6796648	TP53 Regulates Transcription of DNA Repair Genes
REACTOME_SUMOYLATION_OF_TRANSCRIPTION_COFACTORS	0.00112318	0.00758378	0.45506	0.290997	2.17037	40	NCOA1, ING2, ZNF131, EP300, CREBBP, BMI1, SAFB, CBX4, SIN3A, NCOR2, CTBP1, SUMO3, DDX17, PHC3, PIAS3, UBE2I, CBX8, ZNF350, MBD1, DAXX, RING1, RNF2, MRTFA, PIAS2, NRIP1, NCOA2, HIPK2	M27295	R-HSA-3899300	SUMOylation of transcription cofactors
REACTOME_NEGATIVE_REGULATION_OF_NOTCH4_SIGNALING	0.00114137	0.00764343	0.45506	-0.270982	-2.28092	51	PSMD12, PSMD4, PSMD8, PSMA2, PSMD1, PSMC4, PSMC3, PSMB1, TACC3, UBA52, PSME3, SEM1, PSMD6, PSMC6, PSMD7, PSME1, YWHAZ, PSMA7, PSMB3, UBB, PSMD2	M27931	R-HSA-9604323	Negative regulation of NOTCH4 signaling
REACTOME_S_PHASE	0.00124934	0.00829843	0.45506	-0.151322	-2.17644	157	PSMD12, MCM6, RPA3, PSMD4, CCND1, UBE2C, PRIM1, PSMD8, PSMA2, PSMD1, PSMC4, MCM4, PSMC3, PSMB1, UBA52, PSME3, SMC3, RFC1, SEM1, PSMD6, PSMC6, RFC3, CDC16, FEN1, PSMD7, RAD21, GINS2, PCNA, POLE2, MCM5, UBE2S, CDT1, MCM2, PSME1, PSMA7, POLD1, MCM7, PSMB3, POLD3, RFC2, UBB, ORC2, ANAPC4, PSMD2, CCNA1, CCNA2, ANAPC5, ORC4, WAPL	M3158	R-HSA-69242	S Phase
REACTOME_B_WICH_COMPLEX_POSITIVELY_REGULATES_RRNA_EXPRESSION	0.00132671	0.00871036	0.45506	-0.361153	-2.29073	27	POLR2L, ACTB, DDX21, DEK, POLR2H, SMARCA5, POLR2F, BAZ1B, POLR1B, POLR2E, MYBBP1A, POLR2K, SF3B1, TAF1C, TAF1A	M29668	R-HSA-5250924	B-WICH complex positively regulates rRNA expression
REACTOME_MITOTIC_PROPHASE	0.00133267	0.00871036	0.45506	-0.211512	-2.21788	81	SET, TPR, LMNA, USO1, NUP107, NUP160, RANBP2, NUP155, CCNB1, CCNB2, NUP62, NUP37, NUP153, PLK1, VRK1, NCAPH2, NUP88, ARPP19, PPP2R1B, POM121, NUMA1, POM121C, NUP188, TMPO, SEH1L, NUP93, SMC4, NUP42, KMT5A, RAB1A, MCPH1, MAPK3, PPP2CA, RB1, LMNB1, NUP85, BLZF1, NCAPG2, CNEP1R1, NDC1, NUP54	M27660	R-HSA-68875	Mitotic Prophase
REACTOME_CDT1_ASSOCIATION_WITH_THE_CDC6_ORC_ORIGIN_COMPLEX	0.00139639	0.00898309	0.45506	-0.26175	-2.26322	55	PSMD12, PSMD4, PSMD8, PSMA2, PSMD1, PSMC4, PSMC3, PSMB1, GMNN, UBA52, PSME3, SEM1, PSMD6, PSMC6, PSMD7, CDT1, PSME1, PSMA7, PSMB3, UBB, ORC2, PSMD2, ORC4	M4953	R-HSA-68827	CDT1 association with the CDC6:ORC:origin complex
REACTOME_TP53_REGULATES_TRANSCRIPTION_OF_GENES_INVOLVED_IN_CYTOCHROME_C_RELEASE	0.00139318	0.00898309	0.45506	0.459865	2.26906	16	PMAIP1, BID, BBC3, AIFM2, TP53, ATM, TP53INP1, CREBBP, PRELID1, BAX, BNIP3L, ZNF420, PPP1R13B	M27628	R-HSA-6803204	TP53 Regulates Transcription of Genes Involved in Cytochrome C Release
REACTOME_EXTENSION_OF_TELOMERES	0.0015311	0.00969695	0.45506	-0.255745	-2.12799	50	RUVBL1, RPA3, NOP10, PRIM1, TERF1, RUVBL2, RFC1, RFC3, FEN1, GAR1, DKC1, WRAP53, PCNA, DSCC1, PPP6C, POLD1, POLD3, RFC2, CCNA1, CCNA2	M14804	R-HSA-180786	Extension of Telomeres
REACTOME_SUMOYLATION_OF_RNA_BINDING_PROTEINS	0.00152185	0.00969695	0.45506	-0.282753	-2.2413	45	HNRNPK, HNRNPC, TPR, SUMO1, NUP107, NOP58, NUP160, SUMO2, RANBP2, NUP155, NUP62, NUP37, NUP153, NUP88, POM121, POM121C, NUP188, PCGF2, SEH1L, NUP93, NUP42, CBX2, NUP85, NDC1, PHC1, NUP54	M27395	R-HSA-4570464	SUMOylation of RNA binding proteins
REACTOME_NEUTROPHIL_DEGRANULATION	0.00154379	0.00970212	0.45506	-0.108168	-2.20844	320	HSP90AB1, FABP5, ATAD3B, HSP90AA1, TUBB, PSMD12, TUBB4B, HMGB1, HLA-B, HLA-C, CD63, DEGS1, GDI2, XRCC5, PGAM1, HSPA8, TMEM179B, PSMA2, PSMD1, CCT2, HUWE1, PDAP1, CYBA, HSPA1A, DYNC1LI1, HSPA1B, DYNLL1, PA2G4, CFD, PSMC3, ILF2, PSMB1, RAP2B, STOM, HLA-A, RHOA, ANXA2, RHOF, HMOX2, C1orf35, AGPAT2, PGM2, ATP6AP2, PYCARD, PSMD6, CNN2, PRDX4, IMPDH2, DYNC1H1, COTL1, LAMTOR1, XRCC6, LAMTOR2, ALAD, PSMD…	M27620	R-HSA-6798695	Neutrophil degranulation
REACTOME_CILIUM_ASSEMBLY	0.0015655	0.00970629	0.45506	-0.145752	-2.21503	172	HSP90AA1, TUBB4A, TUBB3, TUBB, TUBA1C, TUBA1B, CCT3, TUBB4B, TUBB2A, SDCCAG8, TCP1, CCT2, DYNLL1, IFT74, ARL3, IFT43, CCT5, TUBB2B, IFT22, YWHAE, DYNC1H1, TUBB6, CLUAP1, IFT27, CCT8, CEP290, DYNC2H1, SSNA1, PLK1, CCT4, PAFAH1B1, CDK5RAP2, DCTN3, RPGRIP1L, MKKS, PRKAR2B, DYNC2LI1, CEP78, TRIP11, CEP97, TUBG1, AKAP9, IFT88, IFT81, CEP63, EXOC3, TCTN3, CCP110, DCTN2, PCM1, ALMS1, CEP135, CEP131, KIF…	M27472	R-HSA-5617833	Cilium Assembly
REACTOME_SIGNALING_BY_FGFR_IN_DISEASE	0.00156821	0.00970629	0.45506	-0.255313	-2.1244	50	POLR2L, FGF2, KRAS, HRAS, POLR2H, NCBP2, FGFR3, POLR2F, POLR2A, BAG4, POLR2I, FGF4, POLR2J, GTF2F1, POLR2B, POLR2E, SOS1, POLR2K, FGFR2, STAT3, NRAS, CPSF6, GAB2, NCBP1, FGFR4, CNTRL, FGF22, POLR2D	M635	R-HSA-1226099	Signaling by FGFR in disease
REACTOME_RNA_POLYMERASE_I_TRANSCRIPTION	0.00159886	0.00982156	0.45506	-0.264862	-2.14846	47	POLR2L, GTF2H3, CBX3, POLR2H, GTF2H5, POLR2F, GTF2H2, MTA3, MBD2, HDAC1, POLR1B, EHMT2, ERCC2, POLR2E, POLR2K, GTF2H4, GATAD2A, TAF1C, CAVIN1, TAF1A, MTA1, MAPK3, MNAT1, MTA2, RBBP7, POLR1E, POLR1D, POLR1A, HDAC2, GATAD2B, CHD4, TTF1	M27696	R-HSA-73864	RNA Polymerase I Transcription
REACTOME_DNA_STRAND_ELONGATION	0.00161842	0.00986751	0.45506	-0.331253	-2.29175	32	MCM6, RPA3, PRIM1, MCM4, RFC1, RFC3, FEN1, GINS2, PCNA, MCM5, MCM2, POLD1, MCM7, POLD3, RFC2	M19312	R-HSA-69190	DNA strand elongation
REACTOME_GLOBAL_GENOME_NUCLEOTIDE_EXCISION_REPAIR_GG_NER	0.00172608	0.010446	0.45506	-0.204862	-2.19354	84	RUVBL1, GTF2H3, RPA3, ACTB, UBE2N, GTF2H5, SUMO1, GTF2H2, UBA52, RFC1, SUMO2, RFC3, PCNA, COPS4, COPS7B, POLE2, XPC, DDB2, COPS3, POLD1, GPS1, ERCC2, POLD3, GTF2H4, RFC2, UBB, COPS7A, PIAS1, RAD23B, CUL4B, DDB1, ACTR8, PARP2, POLD2	M27594	R-HSA-5696399	Global Genome Nucleotide Excision Repair (GG-NER)
REACTOME_NS1_MEDIATED_EFFECTS_ON_HOST_PATHWAYS	0.00197166	0.0118445	0.431708	-0.277746	-2.09029	40	TPR, KPNA2, NUP107, NUP160, PABPN1, RANBP2, NUP155, KPNB1, NUP62, NUP37, NUP153, KPNA3, NUP88, POM121, POM121C, NUP188, SEH1L, NUP93, NUP42, NUP85, NDC1, NUP54, KPNA5, AAAS	M29574	R-HSA-168276	NS1 Mediated Effects on Host Pathways
REACTOME_HEDGEHOG_OFF_STATE	0.00200372	0.0119492	0.431708	-0.19048	-2.16882	94	TUBB4A, TUBB3, TUBA1C, PSMD12, TUBA1B, TUBB4B, TUBB2A, PSMD4, PSMD8, PSMA2, PSMD1, PSMC4, PSMC3, PSMB1, UBA52, PSME3, TUBB2B, SEM1, PSMD6, PSMC6, TUBB6, PSMD7, GNAS, DYNC2H1, PRKAR2A, PSME1, PSMA7, PSMB3, UBB, RPGRIP1L, PSMD2, PRKAR2B	M27471	R-HSA-5610787	Hedgehog 'off' state
REACTOME_APC_C_MEDIATED_DEGRADATION_OF_CELL_CYCLE_PROTEINS	0.00206637	0.0122335	0.431708	-0.204515	-2.17164	83	PSMD12, PSMD4, UBE2C, PSMD8, PSMA2, PSMD1, PSMC4, PSMC3, PSMB1, UBA52, PSME3, SEM1, PSMD6, PSMC6, CDC16, PSMD7, CCNB1, AURKB, UBE2S, PSME1, PLK1, PSMA7, PSMB3, UBB, ANAPC4, PSMD2, CCNA1, CCNA2, ANAPC5, PSMA4, CDC23, CDC26, PSMC5, SKP2	M29582	R-HSA-174143	APC/C-mediated degradation of cell cycle proteins
REACTOME_RNA_POLYMERASE_III_TRANSCRIPTION_INITIATION_FROM_TYPE_1_PROMOTER	0.00228476	0.0134291	0.431708	-0.353435	-2.27749	28	POLR2L, POLR3G, POLR2H, POLR3K, POLR3GL, GTF3A, POLR2F, GTF3C2, GTF3C3, POLR2E, POLR2K, POLR3H, BDP1, POLR3F, POLR3B, POLR3E, GTF3C5, POLR3A, GTF3C1, POLR1D	M27716	R-HSA-76061	RNA Polymerase III Transcription Initiation From Type 1 Promoter
REACTOME_SIGNALING_BY_FGFR	0.0023081	0.0134694	0.431708	-0.225287	-2.15048	66	POLR2L, FGF2, KRAS, HRAS, POLR2H, HNRNPH1, NCBP2, FGFR3, POLR2F, HNRNPF, UBA52, POLR2A, HNRNPA1, POLR2I, FGF4, POLR2J, GTF2F1, POLR2B, TIA1, POLR2E, SOS1, POLR2K, UBB, FGFR2, GALNT3	M1090	R-HSA-190236	Signaling by FGFR
REACTOME_COLLAGEN_FORMATION	0.00238527	0.013821	0.431708	0.272554	2.17014	45	P4HA1, CTSB, DST, CRTAP, P4HA2, COL6A1, PLOD2, CD151, P4HB, TLL2, COLGALT1, COL1A2, PLOD1, COL5A1, MMP9, CTSS, CTSL, COL23A1, CTSV, ADAMTS3, LOXL1, P3H1, COL17A1, LOXL2, PCOLCE2	M631	R-HSA-1474290	Collagen formation
REACTOME_HOMOLOGY_DIRECTED_REPAIR	0.00241256	0.0138807	0.431708	-0.184269	-2.13985	100	RPA3, UBE2N, TIPIN, RAD51, SUMO1, UBA52, RFC1, NSD2, SUMO2, RFC3, CLSPN, RHNO1, ABRAXAS1, FEN1, PCNA, POLE2, ATRIP, POLD1, POLD3, MDC1, RFC2, UBB, CCNA1, CCNA2, RNF168, TP53BP1, HUS1, RNF8, RMI1, PIAS4, XRCC2, RAD9A, BRCC3, PARP2, POLD2, XRCC3, EME1, ATR, RAD51AP1, RAD17, EXO1, BRCA1, PALB2	M27584	R-HSA-5693538	Homology Directed Repair
REACTOME_CYTOPROTECTION_BY_HMOX1	0.0024964	0.013994	0.431708	0.162054	2.01039	114	MT-CO1, NDUFA4, MT-CO2, PSME2, MT-CO3, COX5B, RPS27A, COX4I1, COX7B, COX8A, TXNIP, PSMB2, BLVRB, PSME4, NCOA1, COX7C, UBC, COX5A, COX14, PSMA1, PSMB7, TBL1X, COX6A1, COX6C, CYCS, CSNK2B, CHD9, COX19, SKP1, CREBBP, NCOR1, PSMD3, PSMD11, BACH1, COX6B1, PSMB10, SIN3A, NCOR2, HELZ2	M41831	R-HSA-9707564	Cytoprotection by HMOX1
REACTOME_GENE_AND_PROTEIN_EXPRESSION_BY_JAK_STAT_SIGNALING_AFTER_INTERLEUKIN_12_STIMULATION	0.0024896	0.013994	0.431708	-0.316685	-2.19096	32	HNRNPA2B1, HNRNPDL, TCP1, SOD1, ANXA2, HNRNPF, SNRPA1, CNN2, CDC42, PITPNA, CFL1, RAP1B, TALDO1, BOLA2, RALA, MSN, AIP, LMNB1, BOLA2B	M27820	R-HSA-8950505	Gene and protein expression by JAK-STAT signaling after Interleukin-12 stimulation
REACTOME_NEGATIVE_EPIGENETIC_REGULATION_OF_RRNA_EXPRESSION	0.00246554	0.013994	0.431708	-0.272471	-2.1598	45	DNMT3B, POLR2L, GTF2H3, SAP18, POLR2H, GTF2H5, SMARCA5, POLR2F, GTF2H2, MBD2, HDAC1, SAP30BP, POLR1B, ERCC2, POLR2E, POLR2K, GTF2H4, DNMT1, TAF1C, RRP8, TAF1A	M27426	R-HSA-5250941	Negative epigenetic regulation of rRNA expression
REACTOME_SCF_SKP2_MEDIATED_DEGRADATION_OF_P27_P21	0.00250076	0.013994	0.431708	-0.241792	-2.14311	57	PSMD12, PSMD4, CCND1, PSMD8, PSMA2, PSMD1, PSMC4, PSMC3, PSMB1, UBA52, PSME3, SEM1, PSMD6, PSMC6, PSMD7, PSME1, PSMA7, PSMB3, UBB, PSMD2, CCNA1, CCNA2	M1081	R-HSA-187577	SCF(Skp2)-mediated degradation of p27/p21
REACTOME_TRNA_AMINOACYLATION	0.00257243	0.0142971	0.431708	-0.35204	-2.08172	24	EEF1E1, FARSB, AIMP1, DARS2, IARS2, AIMP2, FARSA, NARS2, RARS2, CARS2, TARS2, FARS2, PARS2, MARS2, WARS2, VARS2	M456	R-HSA-379724	tRNA Aminoacylation
REACTOME_GOLGI_TO_ER_RETROGRADE_TRANSPORT	0.00261892	0.0144571	0.431708	-0.161551	-1.99384	114	TUBB4A, TUBB3, TUBA1C, TUBA1B, TUBB4B, TUBB2A, TMED10, DYNC1LI1, DYNLL1, BICD1, COPZ1, TUBB2B, ARF3, KIF20B, DYNC1H1, KDELR2, TUBB6, KIF22, KIF18A, KLC3, CENPE, KDELR1, PAFAH1B1, DCTN3, KIF1B, KIF16B, KIF23, TMED7, KIF15, ARCN1, KIF20A, DCTN2, RAB1A, DCTN5, KIF3B, KLC1, SURF4, ACTR10, KIF11, RACGAP1, KIF4A, PAFAH1B3, PAFAH1B2, KIF2C, DCTN4, DCTN1, KIF9, CAPZA2, RAB3GAP2, RINT1, BICD2, TUBA4A, KIF…	M27751	R-HSA-8856688	Golgi-to-ER retrograde transport
REACTOME_DNA_DOUBLE_STRAND_BREAK_RESPONSE	0.00267131	0.0145785	0.431708	-0.268909	-2.04925	41	UBE2N, SMARCA5, KPNA2, SUMO1, UBA52, NSD2, BAZ1B, ABRAXAS1, MDC1, UBB, UBXN1, RNF168, TP53BP1, PPP5C, RNF8, PIAS4, BRCC3, EYA3, APBB1, CHEK2, BRCA1	M27589	R-HSA-5693606	DNA Double Strand Break Response
REACTOME_EXPORT_OF_VIRAL_RIBONUCLEOPROTEINS_FROM_NUCLEUS	0.00267659	0.0145785	0.431708	-0.314048	-2.19197	33	RAN, TPR, HSPA1A, NUP107, NUP160, RANBP2, NUP155, NUP62, NUP37, NUP153, NUP88, POM121, POM121C, NUP188, SEH1L, NUP93, NUP42, NUP85, NDC1, NUP54, AAAS	M27016	R-HSA-168274	Export of Viral Ribonucleoproteins from Nucleus
REACTOME_DEGRADATION_OF_DVL	0.00273756	0.0147144	0.431708	-0.243738	-2.06312	52	PSMD12, PSMD4, PSMD8, PSMA2, PSMD1, PSMC4, PSMC3, PSMB1, UBA52, PSME3, SEM1, PSMD6, PSMC6, CUL3, PSMD7, PSME1, PSMA7, PSMB3, UBB, PSMD2	M27399	R-HSA-4641258	Degradation of DVL
REACTOME_STABILIZATION_OF_P53	0.00273756	0.0147144	0.431708	-0.243738	-2.06312	52	PSMD12, PSMD4, PSMD8, PSMA2, PSMD1, PSMC4, PSMC3, PSMB1, PHF20, UBA52, PSME3, SEM1, PSMD6, PSMC6, PSMD7, PSME1, PSMA7, PSMB3, UBB, PSMD2	M27670	R-HSA-69541	Stabilization of p53
REACTOME_UCH_PROTEINASES	0.00276019	0.014739	0.431708	-0.209459	-2.17534	80	RUVBL1, PSMD12, ACTB, PSMD4, PSMD8, NEDD8, PSMA2, PSMD1, PSMC4, UCHL1, PSMC3, PSMB1, ASXL1, UCHL5, UBA52, PSME3, UCHL3, SEM1, PSMD6, ADRM1, PSMC6, PSMD7, USP15, PSME1, PSMA7, PSMB3, UBB, PSMD2	M27576	R-HSA-5689603	UCH proteinases
REACTOME_G2_M_DNA_DAMAGE_CHECKPOINT	0.00291658	0.0153732	0.431708	-0.240328	-2.17588	60	RPA3, UBE2N, YWHAH, SUMO1, YWHAQ, NSD2, YWHAE, RFC3, RHNO1, ABRAXAS1, CCNB1, ATRIP, YWHAZ, MDC1, RFC2, RNF168, TP53BP1, HUS1, SFN, RNF8, RMI1, PIAS4, RAD9A, BRCC3, ATR, RAD17, EXO1, CHEK2, BRCA1	M1080	R-HSA-69473	G2/M DNA damage checkpoint
REACTOME_REGULATION_OF_RAS_BY_GAPS	0.00291441	0.0153732	0.431708	-0.238528	-2.13732	58	PSMD12, PSMD4, PSMD8, PSMA2, PSMD1, KRAS, PSMC4, HRAS, PSMC3, PSMB1, UBA52, PSME3, SEM1, PSMD6, PSMC6, CUL3, PSMD7, PSME1, PSMA7, PSMB3, UBB, PSMD2	M27539	R-HSA-5658442	Regulation of RAS by GAPs
REACTOME_ACTIVATION_OF_AMPK_DOWNSTREAM_OF_NMDARS	0.00295805	0.0154919	0.431708	-0.422561	-2.17478	18	TUBB4A, TUBB3, CALM1, TUBA1C, TUBA1B, TUBB4B, TUBB2A, TUBB2B, TUBB6	M27948	R-HSA-9619483	Activation of AMPK downstream of NMDARs
REACTOME_HSF1_DEPENDENT_TRANSACTIVATION	0.00321351	0.0167225	0.431708	-0.345988	-2.22951	28	HSP90AB1, HSP90AA1, HSPB1, HSPA8, DNAJB6, PTGES3, SERPINH1, HSPA2, HSPA1A, HSPA1B, FKBP4, UBB, MRPL18, HSPH1	M27255	R-HSA-3371571	HSF1-dependent transactivation
REACTOME_CROSS_PRESENTATION_OF_SOLUBLE_EXOGENOUS_ANTIGENS_ENDOSOMES	0.00338484	0.0175026	0.431708	-0.263752	-2.04376	42	PSMD12, PSMD4, PSMD8, PSMA2, PSMD1, PSMC4, PSMC3, PSMB1, PSME3, SEM1, PSMD6, PSMC6, PSMD7, PSME1, PSMA7, PSMB3, PSMD2	M510	R-HSA-1236978	Cross-presentation of soluble exogenous antigens (endosomes)
REACTOME_RNA_POLYMERASE_III_CHAIN_ELONGATION	0.00341023	0.017523	0.431708	-0.416729	-2.14476	18	POLR2L, POLR3G, POLR2H, POLR3K, POLR3GL, POLR2F, POLR2E, POLR2K, POLR3H, POLR3F, POLR3B, POLR3E, POLR3A, POLR1D	M1055	R-HSA-73780	RNA Polymerase III Chain Elongation
REACTOME_E2F_MEDIATED_REGULATION_OF_DNA_REPLICATION	0.00355885	0.0180381	0.431708	-0.366537	-2.11105	22	PRIM1, CCNB1, ORC2, ORC4, PPP2R1B, POLA1, TFDP1, TFDP2, PPP2CA, RB1, ORC1, MCM8, POLA2, PPP2R3B, ORC3, ORC5, CDK1	M6768	R-HSA-113510	E2F mediated regulation of DNA replication
REACTOME_NUCLEAR_PORE_COMPLEX_NPC_DISASSEMBLY	0.0035767	0.0180381	0.431708	-0.288798	-2.07749	36	TPR, NUP107, NUP160, RANBP2, NUP155, CCNB1, CCNB2, NUP62, NUP37, NUP153, NUP88, POM121, POM121C, NUP188, SEH1L, NUP93, NUP42, NUP85, NDC1, NUP54, NEK9, AAAS	M27245	R-HSA-3301854	Nuclear Pore Complex (NPC) Disassembly
REACTOME_SYNTHESIS_OF_GLYCOSYLPHOSPHATIDYLINOSITOL_GPI	0.00353925	0.0180381	0.431708	-0.430391	-2.09544	16	PIGF, PIGW, PIGX, PIGC, PIGM, PIGV, PIGP, PIGO, PIGL, PIGH, PIGN, PIGQ, DPM2, PIGA, PIGB, PIGG	M1093	R-HSA-162710	Synthesis of glycosylphosphatidylinositol (GPI)
REACTOME_POSTMITOTIC_NUCLEAR_PORE_COMPLEX_NPC_REFORMATION	0.00365957	0.0182309	0.431708	-0.334299	-2.1204	27	RAN, RANGAP1, SUMO1, NUP107, NUP160, NUP155, KPNB1, NUP62, NUP37, AHCTF1, POM121, NUP188, SEH1L, NUP93, NUP85, NDC1, NUP54	M29807	R-HSA-9615933	Postmitotic nuclear pore complex (NPC) reformation
REACTOME_SUMOYLATION	0.00365126	0.0182309	0.431708	-0.14575	-2.0322	148	DNMT3B, NPM1, HNRNPK, HNRNPC, TRIM28, RANGAP1, TPR, PARK7, SUMO1, BIRC5, TOP1, NUP107, SMC3, SMC6, NSMCE1, NOP58, NUP160, SUZ12, SUMO2, DDX5, HDAC1, UBA2, TOP2B, RAD21, RANBP2, NUP155, PCNA, SAE1, XPC, NSMCE3, AURKB, NUP62, NUP37, NUP153, MDC1, NUP88, PIAS1, NSMCE2, RNF168, TP53BP1, POM121, DNMT1, POM121C, PIAS4, NUP188, PCGF2, SEH1L, NUP93, TDG	M27214	R-HSA-2990846	SUMOylation
REACTOME_MITOTIC_G2_G2_M_PHASES	0.00380141	0.0188228	0.431708	-0.127707	-2.02429	185	HSP90AB1, HSP90AA1, TUBB4A, TUBB3, TUBB, TUBA1C, PSMD12, TUBA1B, TUBB4B, TUBB2A, PSMD4, PSMD8, SDCCAG8, PSMA2, PSMD1, PSMC4, HMMR, DYNLL1, PSMC3, PSMB1, UBA52, PSME3, TUBB2B, SEM1, PSMD6, TPX2, PSMC6, YWHAE, DYNC1H1, TUBB6, PSMD7, CEP290, CCNB1, CCNB2, SSNA1, PSME1, PLK1, CENPF, PSMA7, PSMB3, PAFAH1B1, CDK5RAP2, UBB, DCTN3, OPTN, PSMD2, CCNA1, CCNA2, PRKAR2B, PPP2R1B, PSMA4, CEP78, TUBG1, AKAP9, …	M864	R-HSA-453274	Mitotic G2-G2/M phases
REACTOME_ESTROGEN_DEPENDENT_GENE_EXPRESSION	0.00392455	0.0193154	0.407018	-0.199484	-2.05857	78	HSP90AB1, HSP90AA1, POLR2L, CCND1, PTGES3, POLR2H, GTF2A1, KPNA2, POLR2F, SMC3, POLR2A, DDX5, HDAC1, FKBP4, POLR2I, RAD21, POLR2J, GTF2F1, POLR2B, POLR2E, CARM1, TNRC6A, POLR2K, ZNF217, POU2F1, PRMT1, KDM1A	M27888	R-HSA-9018519	Estrogen-dependent gene expression
REACTOME_DETOXIFICATION_OF_REACTIVE_OXYGEN_SPECIES	0.003989	0.019515	0.407018	0.33837	2.14825	28	PRDX2, GPX2, PRDX6, TXN, GSTP1, TXNRD1, PRDX5, P4HB, PRDX3, CYCS, GPX7, GPX3, GPX8, TXNRD2	M27244	R-HSA-3299685	Detoxification of Reactive Oxygen Species
REACTOME_INHIBITION_OF_DNA_RECOMBINATION_AT_TELOMERE	0.00472238	0.0228295	0.407018	-0.364295	-1.98869	20	POLR2L, POLR2H, TERF1, POLR2F, POLR2A, POLR2I, POLR2J, POLR2B, POLR2E, POLR2K	M39003	R-HSA-9670095	Inhibition of DNA recombination at telomere
REACTOME_PIWI_INTERACTING_RNA_PIRNA_BIOGENESIS	0.00472238	0.0228295	0.407018	-0.364295	-1.98869	20	HSP90AA1, POLR2L, POLR2H, POLR2F, POLR2A, POLR2I, POLR2J, POLR2B, POLR2E, POLR2K	M27462	R-HSA-5601884	PIWI-interacting RNA (piRNA) biogenesis
REACTOME_RNA_POLYMERASE_III_TRANSCRIPTION_INITIATION_FROM_TYPE_3_PROMOTER	0.00481608	0.0231455	0.407018	-0.334837	-2.15765	28	POLR2L, POLR3G, POLR2H, POLR3K, POLR3GL, POLR2F, ZNF143, POLR2E, POLR2K, POLR3H, POU2F1, BDP1, SNAPC1, POLR3F, POLR3B	M1022	R-HSA-76071	RNA Polymerase III Transcription Initiation From Type 3 Promoter
REACTOME_ER_QUALITY_CONTROL_COMPARTMENT_ERQC	0.0048866	0.0233471	0.407018	0.361998	1.97041	20	RPS27A, TRIM13, UBC, RNF185, EDEM1, MAN1B1, SEL1L, SYVN1, RNF5, AMFR, EDEM2, UGGT2, OS9, RNF103, DERL2	M27875	R-HSA-901032	ER Quality Control Compartment (ERQC)
REACTOME_KERATAN_SULFATE_KERATIN_METABOLISM	0.00510956	0.0242704	0.407018	0.337417	2.02384	25	B4GALT1, SLC35D2, ST3GAL4, GLB1, B4GALT4, CHST2, ST3GAL1, HEXB, B4GALT2, ST3GAL6, GLB1L, B4GALT3, ST3GAL2, B4GALT6, GALNS, B4GALT5, PRELP, HEXA, ACAN, GNS	M690	R-HSA-1638074	Keratan sulfate/keratin metabolism
REACTOME_ACTIVATION_OF_THE_PRE_REPLICATIVE_COMPLEX	0.00514987	0.0243205	0.407018	-0.294557	-2.03787	32	MCM6, RPA3, PRIM1, MCM4, MCM10, GMNN, POLE2, MCM5, CDT1, MCM2, MCM7, ORC2, ORC4, POLA1, ORC1, MCM8, DBF4, CDC45, POLA2, ORC3, ORC5, CDC6	M9694	R-HSA-68962	Activation of the pre-replicative complex
REACTOME_ANTIGEN_PROCESSING_CROSS_PRESENTATION	0.00521999	0.02451	0.407018	-0.188621	-1.99146	82	PSMD12, CALR, HMGB1, HLA-B, HLA-C, PSMD4, PDIA3, PSMD8, PSMA2, PSMD1, PSMC4, CYBA, PSMC3, HLA-F, PSMB1, HLA-A, UBA52, PSME3, SEM1, PSMD6, PSMC6, PSMD7, PSME1, PSMA7, PSMB3, UBB, PSMD2	M518	R-HSA-1236975	Antigen processing-Cross presentation
REACTOME_REGULATION_OF_GLUCOKINASE_BY_GLUCOKINASE_REGULATORY_PROTEIN	0.00526445	0.0245775	0.407018	-0.310932	-2.08744	30	TPR, NUP107, NUP160, RANBP2, NUP155, NUP62, NUP37, NUP153, NUP88, POM121, POM121C, NUP188, SEH1L, NUP93, NUP42, NUP85, NDC1, NUP54, AAAS	M29579	R-HSA-170822	Regulation of Glucokinase by Glucokinase Regulatory Protein
REACTOME_RHOBTB_GTPASE_CYCLE	0.00552601	0.025652	0.407018	-0.296095	-2.06667	33	HSP90AB1, HSP90AA1, CDC37, HNRNPC, CCT6A, ACTG1, CCT2, DDX39B, SRRM1, CUL3, COPS4, DBN1, TRA2B, GPS1	M41738	R-HSA-9706574	RHOBTB GTPase Cycle
REACTOME_PROCESSING_OF_DNA_DOUBLE_STRAND_BREAK_ENDS	0.00560554	0.0258742	0.407018	-0.217252	-2.01208	63	RPA3, UBE2N, TIPIN, SUMO1, UBA52, NSD2, SUMO2, RFC3, CLSPN, RHNO1, ABRAXAS1, ATRIP, MDC1, RFC2, UBB, CCNA1, CCNA2, RNF168, TP53BP1, HUS1, RNF8, RMI1, PIAS4, RAD9A, BRCC3, ATR, RAD17, EXO1, BRCA1	M27590	R-HSA-5693607	Processing of DNA double-strand break ends
REACTOME_PROTEIN_FOLDING	0.00570645	0.0261919	0.407018	-0.192241	-1.9586	74	TUBB4A, TUBB3, NOP56, TUBA1C, TUBA1B, ACTB, CCT3, TUBB4B, GNG10, TUBB2A, CCT6A, TCP1, CCT2, GNB1, CCT5, TBCA, TUBB2B, TUBB6, WRAP53, CCT8, TBCB, CCT4, XRN2, TBCC, STAT3, PFDN2, VBP1, USP11, TBCD	M776	R-HSA-391251	Protein folding
REACTOME_SIGNALING_BY_ERBB4	0.00620883	0.0283386	0.407018	0.2761	1.96268	36	GABRB3, RPS27A, PSEN2, UBC, ADAM17, APH1A, SPARC, NCOR1, CXCL12, SHC1, STAT5A, NEDD4, WWP1, GRB2, PSEN1, GABRQ, YAP1, MXD4, PSENEN, PIK3CA, NRG2	M544	R-HSA-1236394	Signaling by ERBB4
REACTOME_INTRAFLAGELLAR_TRANSPORT	0.00636655	0.0288971	0.407018	-0.255166	-1.97723	42	TUBB4A, TUBB3, TUBA1C, TUBA1B, TUBB4B, TUBB2A, DYNLL1, IFT74, IFT43, TUBB2B, IFT22, TUBB6, CLUAP1, IFT27, DYNC2H1, DYNC2LI1, TRIP11, IFT88, IFT81	M27482	R-HSA-5620924	Intraflagellar transport
REACTOME_BRANCHED_CHAIN_AMINO_ACID_CATABOLISM	0.00643281	0.0290365	0.407018	-0.354448	-1.93493	20	HSD17B10, ECHS1, BCKDK, AUH, HIBCH, BCAT1, PPM1K, BCAT2, BCKDHB, DLD, MCCC1, ALDH6A1, SLC25A44, DBT	M17694	R-HSA-70895	Branched-chain amino acid catabolism
REACTOME_PLATELET_ACTIVATION_SIGNALING_AND_AGGREGATION	0.00648658	0.0291183	0.407018	0.132686	1.86519	152	GNG5, MGLL, ABHD12, GNAI2, CALU, CHID1, PPIA, PSAP, GAS6, APP, ITPR2, LAMP2, WDR1, SYK, LYN, PIK3R3, MAGED2, VEGFA, TIMP1, QSOX1, HSPA5, ENDOD1, PTPN6, VAV2, GNB5, BCAR1, VTI1B, PTK2, SPARC, ALDOA, STXBP3, STX4, ACTN4, COL1A2, PLCG2, SHC1, APOOL, DGKQ, OLA1, ADRA2C, SELENOP, RAF1, ABHD6, RHOG, VCL, GNA12, GNAQ	M1077	R-HSA-76002	Platelet activation, signaling and aggregation
REACTOME_TRANSCRIPTIONAL_REGULATION_BY_TP53	0.00653349	0.0291686	0.407018	0.0939297	1.90888	335	DDIT4, PRDX2, MT-CO1, LAMTOR5, NDUFA4, GPX2, MT-CO2, MT-CO3, COX5B, RPS27A, COX4I1, CCNG1, GPI, PRDM1, TNRC6C, COX7B, COX8A, RHEB, PMAIP1, TXN, JUN, MOV10, MEAF6, TXNRD1, TMEM219, COX7C, UBC, CDK13, COX5A, PRDX5, COX14, MDM2, ING2, YWHAB, CNOT2, BID, BBC3, TNRC6B, PRKAG2, COX6A1, AIFM2, TCEA1, COX6C, TP53, TAF10, WRN, CASP6, CYCS, GTF2F2, RPA2, RFC4, CSNK2B, BRD1, SESN2, COX19, MBD3, JMY, SESN3, …	M27267	R-HSA-3700989	Transcriptional Regulation by TP53
REACTOME_SYNTHESIS_OF_VERY_LONG_CHAIN_FATTY_ACYL_COAS	0.00730956	0.032456	0.407018	-0.423325	-1.98325	15	HACD3, TECR, ACSL3, HACD1, ELOVL4, HSD17B12, ELOVL5, ACSF3, ELOVL1, HACD2, ACSL1, HACD4, ELOVL6, SLC27A3	M1016	R-HSA-75876	Synthesis of very long-chain fatty acyl-CoAs
REACTOME_TRANSCRIPTIONAL_REGULATION_BY_RUNX1	0.00738519	0.0326146	0.407018	0.142992	1.94365	139	PSME2, RPS27A, TNRC6C, OCLN, PSMB2, MOV10, CBFB, SMARCA2, PSME4, SOCS4, UBC, PSMA1, SMARCB1, PSMB7, TNRC6B, RBBP5, LGALS3, ELF2, DPY30, CSNK2B, TJP1, LDB1, EP300, CDK7, CREBBP, BMI1, PSMD3, AGO4, PSMD11, AGO2, PSMB10, KMT2D, CTSL, CBX4, SIN3A, CCND2, SETD1B, ARID1B, CBX6, CTSV, PSMD14, CCND3, PHC3, PAX5, KMT2A, CBX8, PML, YAP1, PSMB5, KMT2E, LMO1, CSNK2A2, ZFPM1, SMARCD1, SMARCA4, PSMA6, RING1, A…	M27786	R-HSA-8878171	Transcriptional regulation by RUNX1
REACTOME_G1_S_DNA_DAMAGE_CHECKPOINTS	0.00776666	0.03399	0.407018	-0.210606	-1.94839	62	PSMD12, PSMD4, PSMD8, PSMA2, PSMD1, PSMC4, PSMC3, PSMB1, PHF20, UBA52, PSME3, SEM1, PSMD6, PSMC6, PSMD7, PSME1, PSMA7, PSMB3, UBB, PSMD2, CCNA1, CCNA2	M27672	R-HSA-69615	G1/S DNA Damage Checkpoints
REACTOME_HEDGEHOG_LIGAND_BIOGENESIS	0.00786304	0.03399	0.38073	-0.229469	-2.00409	54	PSMD12, PSMD4, PSMD8, PSMA2, PSMD1, PSMC4, PSMC3, PSMB1, UBA52, PSME3, SEM1, PSMD6, PSMC6, PSMD7, PSME1, PSMA7, VCP, PSMB3, UBB, PSMD2	M27439	R-HSA-5358346	Hedgehog ligand biogenesis
REACTOME_METABOLISM_OF_POLYAMINES	0.00786304	0.03399	0.38073	-0.229469	-2.00409	54	PSMD12, OAZ1, PSMD4, PSMD8, PSMA2, PSMD1, PSMC4, PSMC3, PSMB1, SMS, AZIN1, PSME3, SEM1, PSMD6, PSMC6, PSMD7, PSME1, PSMA7, PSMB3, PSMD2	M747	R-HSA-351202	Metabolism of polyamines
REACTOME_REGULATION_OF_TP53_ACTIVITY_THROUGH_METHYLATION	0.00785476	0.03399	0.38073	0.362995	1.94141	19	RPS27A, UBC, MDM2, TP53, JMY, SMYD2, EP300, ATM, SETD9, MDM4, L3MBTL1	M27639	R-HSA-6804760	Regulation of TP53 Activity through Methylation
REACTOME_DEFECTIVE_CFTR_CAUSES_CYSTIC_FIBROSIS	0.0080245	0.0345053	0.38073	-0.216218	-1.89189	56	PSMD12, PSMD4, PSMD8, PSMA2, PSMD1, PSMC4, PSMC3, PSMB1, UBA52, PSME3, SEM1, PSMD6, PSMC6, PSMD7, PSME1, PSMA7, VCP, PSMB3, UBB, PSMD2	M27563	R-HSA-5678895	Defective CFTR causes cystic fibrosis
REACTOME_CELLULAR_RESPONSE_TO_HYPOXIA	0.00812728	0.0347643	0.38073	-0.194927	-1.90448	68	PSMD12, PSMD4, PSMD8, PSMA2, PSMD1, PSMC4, PSMC3, ELOC, PSMB1, UBA52, PSME3, SEM1, PSMD6, PSMC6, HIF1A, PSMD7, UBE2D3, PSME1, PSMA7, PSMB3, UBB, PSMD2, LIMD1	M641	R-HSA-1234174	Cellular response to hypoxia
REACTOME_SARS_COV_1_INFECTION	0.00824598	0.0350884	0.38073	0.248142	1.95731	44	RPS27A, CHMP2A, UBC, ST3GAL4, MAP1LC3B, CHMP6, UVRAG, ST3GAL1, PARP14, CTSL, CHMP4C, TMPRSS2, PARP6, GSK3B, BECN1, CHMP7, MOGS, GALNT1, ST6GAL1, UBE2I, PARP16, CHMP2B, ST3GAL2, VHL, ST6GALNAC4	M39006	R-HSA-9678108	SARS-CoV-1 Infection
REACTOME_PLASMA_LIPOPROTEIN_CLEARANCE	0.00837594	0.0354567	0.38073	0.322334	1.93338	25	APOC1, NCEH1, LDLRAP1, NPC2, LDLR, AP2S1, NR1H2, MYLIP, SCARB1, PCSK9, NPC1, CLTA, AP2B1, AP2A2	M27847	R-HSA-8964043	Plasma lipoprotein clearance
REACTOME_BINDING_AND_UPTAKE_OF_LIGANDS_BY_SCAVENGER_RECEPTORS	0.00859459	0.0356683	0.38073	-0.344022	-1.87802	20	APOE, HSP90AA1, HBA2, CALR, HBA1, HSP90B1, SCARA5, COL4A1, HSPH1, COL4A2	M27152	R-HSA-2173782	Binding and Uptake of Ligands by Scavenger Receptors
REACTOME_DEGRADATION_OF_AXIN	0.0085135	0.0356683	0.38073	-0.2316	-1.94944	51	PSMD12, PSMD4, PSMD8, PSMA2, PSMD1, PSMC4, PSMC3, PSMB1, UBA52, PSME3, SEM1, PSMD6, PSMC6, PSMD7, PSME1, PSMA7, PSMB3, UBB, PSMD2	M27398	R-HSA-4641257	Degradation of AXIN
REACTOME_PCP_CE_PATHWAY	0.00860055	0.0356683	0.38073	-0.18392	-1.88826	77	PFN1, PSMD12, RAC3, PSMD4, PSMD8, PSMA2, PSMD1, CLTB, PSMC4, PSMC3, PSMB1, RHOA, UBA52, PSME3, SEM1, PSMD6, PSMC6, PSMD7, PSME1, PSMA7, PSMB3, RYK, UBB, AP2M1, PSMD2	M27322	R-HSA-4086400	PCP/CE pathway
REACTOME_REGULATION_OF_RUNX3_EXPRESSION_AND_ACTIVITY	0.0085135	0.0356683	0.38073	-0.2316	-1.94944	51	PSMD12, PSMD4, PSMD8, PSMA2, PSMD1, PSMC4, PSMC3, PSMB1, UBA52, PSME3, SEM1, PSMD6, PSMC6, PSMD7, PSME1, PSMA7, PSMB3, UBB, PSMD2	M27809	R-HSA-8941858	Regulation of RUNX3 expression and activity
REACTOME_AUTOPHAGY	0.00930456	0.03813	0.38073	-0.144233	-1.89063	130	HSP90AB1, HSP90AA1, TUBB4A, TUBB3, TUBA1C, TUBA1B, TUBB4B, TUBB2A, UBE2N, CHMP4A, HSPA8, ATG3, PARK7, DYNC1LI1, DYNLL1, UBA52, TUBB2B, ATG12, TOMM6, DYNC1H1, TUBB6, LAMTOR1, LAMTOR2, LAMTOR4, RB1CC1, VCP, ATG10, UBE2V1, ATG16L1, VPS37B, ATG7, PRKAG1, UBB, MTERF3, PLIN3, PIK3R4, ATG13, TOMM22, TOMM40, ATG4C, CHMP4B, TOMM70, IFT88, TOMM7, ATG101	M27935	R-HSA-9612973	Autophagy
REACTOME_NUCLEAR_ENVELOPE_BREAKDOWN	0.00938083	0.03813	0.38073	-0.216218	-1.83018	52	TPR, LMNA, NUP107, NUP160, RANBP2, NUP155, CCNB1, CCNB2, NUP62, NUP37, NUP153, PLK1, VRK1, NUP88, POM121, POM121C, NUP188, TMPO, SEH1L, NUP93, NUP42, LMNB1, NUP85, CNEP1R1, NDC1, NUP54, NEK9, AAAS	M27212	R-HSA-2980766	Nuclear Envelope Breakdown
REACTOME_SUMOYLATION_OF_CHROMATIN_ORGANIZATION_PROTEINS	0.00938083	0.03813	0.38073	-0.216218	-1.83018	52	TPR, SUMO1, NUP107, NUP160, SUZ12, SUMO2, HDAC1, RANBP2, NUP155, NUP62, NUP37, NUP153, NUP88, PIAS1, POM121, POM121C, NUP188, PCGF2, SEH1L, NUP93, NUP42, CBX2, NUP85, NDC1, PHC1, NUP54, CBX5, AAAS	M27394	R-HSA-4551638	SUMOylation of chromatin organization proteins
REACTOME_SUMOYLATION_OF_UBIQUITINYLATION_PROTEINS	0.00938083	0.03813	0.38073	-0.256997	-1.89023	39	TPR, SUMO1, NUP107, NUP160, RANBP2, NUP155, NUP62, NUP37, NUP153, NUP88, PIAS1, POM121, POM121C, PIAS4, NUP188, SEH1L, NUP93, NUP42	M27238	R-HSA-3232142	SUMOylation of ubiquitinylation proteins
REACTOME_INTERLEUKIN_12_FAMILY_SIGNALING	0.00957875	0.0385894	0.38073	-0.246764	-1.91212	42	HNRNPA2B1, HNRNPDL, TCP1, SOD1, ANXA2, HNRNPF, SNRPA1, CNN2, CDC42, PITPNA, CFL1, RAP1B, TALDO1, STAT3, BOLA2, CANX, RALA, MSN, AIP, LMNB1, IL27RA, BOLA2B	M27381	R-HSA-447115	Interleukin-12 family signaling
REACTOME_IRE1ALPHA_ACTIVATES_CHAPERONES	0.00963554	0.0385894	0.38073	0.228133	1.84126	47	GFPT1, ACADVL, DNAJC3, SERP1, WIPI1, HSPA5, MYDGF, EXTL3, SSR1, EDEM1, ARFGAP1, SHC1, KDELR3, FKBP14, GOSR2, TSPYL2, HYOU1, TLN1, CTDSP2, SULT1A3, SYVN1, PDIA5, WFS1, PREB, DNAJB9	M27282	R-HSA-381070	IRE1alpha activates chaperones
REACTOME_SIGNALING_BY_NOTCH4	0.00961214	0.0385894	0.38073	-0.200579	-1.97583	69	PSMD12, PSMD4, PSMD8, PSMA2, PSMD1, PSMC4, PSMC3, PSMB1, SNW1, TACC3, UBA52, PSME3, SEM1, PSMD6, PSMC6, PSMD7, RBPJ, PSME1, YWHAZ, PSMA7, PSMB3, UBB, PSMD2, MAML2, PSMA4, NOTCH2, PSMC5, HEY2	M594	R-HSA-9013694	Signaling by NOTCH4
REACTOME_PROTEIN_LOCALIZATION	0.00977071	0.0389398	0.38073	-0.135593	-1.87809	145	COA4, TIMM8A, GRPEL1, DNAJC19, ATP5MC1, CAMLG, CHCHD3, UBA52, MPV17, CHCHD2, TOMM6, TIMM10, TIMM8B, ALDH3A2, AGPS, HSPD1, UBE2D3, VAPA, FIS1, TIMM44, TIMM13, SLC25A17, COX17, UBL4A, TIMM17A, TIMM50, UBB, PMPCB, GRPEL2, SLC25A4, TIMM21, COA6, CYB5A, TOMM22, PMPCA, TOMM40, ACOX1, PXMP4, GDAP1, HMOX1, TOMM70, SEC61G, COQ2, TOMM7, GFER, PEX3, CHCHD7, PEX7, CHCHD4, CHCHD5, MTX1, ABCD1, PEX16, NUDT7, S…	M27932	R-HSA-9609507	Protein localization
REACTOME_INTERACTION_BETWEEN_L1_AND_ANKYRINS	0.010171	0.0403382	0.38073	-0.410753	-1.92435	15	ACTB, ACTG1, SPTBN1, ANK2, SPTAN1, SPTBN4, SCN8A, SCN5A, SPTB, SCN1B, KCNQ2, SPTBN2, L1CAM, ANK3	M877	R-HSA-445095	Interaction between L1 and Ankyrins
REACTOME_REGULATION_OF_HMOX1_EXPRESSION_AND_ACTIVITY	0.0106447	0.0420131	0.38073	-0.20434	-1.87661	61	PSMD12, PSMD4, PSMD8, PSMA2, PSMD1, PSMC4, PSMC3, PSMB1, UBA52, PSME3, SEM1, PSMD6, HM13, PSMC6, CUL3, PSMD7, PSME1, PSMA7, PSMB3, UBB, PSMD2, PSMA4, HMOX1, PSMC5, SKP2	M41832	R-HSA-9707587	Regulation of HMOX1 expression and activity
REACTOME_RESPONSE_OF_EIF2AK1_HRI_TO_HEME_DEFICIENCY	0.0110629	0.0434536	0.38073	0.405376	1.93203	15	DDIT3, TRIB3, ATF5, EIF2AK1, ATF3, CEBPB, CEBPG, ATF4, GRB10	M29832	R-HSA-9648895	Response of EIF2AK1 (HRI) to heme deficiency
REACTOME_DISORDERS_OF_TRANSMEMBRANE_TRANSPORTERS	0.0112112	0.0438256	0.38073	-0.143951	-1.81781	122	PSMD12, PSMD4, PSMD8, PSMA2, PSMD1, PSMC4, TPR, PSMC3, PSMB1, SLC16A1, NUP107, UBA52, PSME3, SLC5A5, SEM1, PSMD6, NUP160, PSMC6, BSG, PSMD7, RANBP2, NUP155, NUP62, NUP37, NUP153, PSME1, PSMA7, VCP, PSMB3, SLC1A3, UBB, PSMD2, NUP88, SLC17A5, POM121, POM121C, NUP188, PSMA4, SEH1L, NUP93, PSMC5, NUP42, SLC20A2, ABCD1, CP	M27476	R-HSA-5619115	Disorders of transmembrane transporters
REACTOME_PCNA_DEPENDENT_LONG_PATCH_BASE_EXCISION_REPAIR	0.0114234	0.0444424	0.38073	-0.338405	-1.89844	21	RPA3, APEX1, RFC1, RFC3, FEN1, PCNA, POLE2, POLD1, POLD3, RFC2	M27505	R-HSA-5651801	PCNA-Dependent Long Patch Base Excision Repair
REACTOME_LEISHMANIA_INFECTION	0.0116033	0.0449283	0.38073	0.140689	1.77323	119	GNG5, AHCYL1, GNAI2, TXNIP, TXN, FURIN, JUN, APP, ITPR2, SYK, LYN, ADAM17, ARPC1B, ADORA2A, VAV2, ADM, GNB5, DOCK1, ACTR3, MYO5A, CYFIP2, GPR176, PTK2, WIPF2, DVL2, ARPC3, PRKAR1A, NFKB2, NFKB1, PLCG2, PRKX, WASF2, YES1, MYO1C, MYO10	M29836	R-HSA-9658195	Leishmania infection
REACTOME_RNA_POLYMERASE_I_TRANSCRIPTION_INITIATION	0.0116632	0.0449471	0.38073	-0.23498	-1.83243	43	POLR2L, GTF2H3, POLR2H, GTF2H5, POLR2F, GTF2H2, MTA3, HDAC1, POLR1B, EHMT2, ERCC2, POLR2E, POLR2K, GTF2H4, GATAD2A, TAF1C, TAF1A, MTA1, MNAT1, MTA2, RBBP7, POLR1E, POLR1D, POLR1A, HDAC2, GATAD2B, CHD4, TTF1	M1095	R-HSA-73762	RNA Polymerase I Transcription Initiation
REACTOME_LDL_CLEARANCE	0.0120411	0.046186	0.38073	0.38718	1.91042	16	NCEH1, LDLRAP1, NPC2, LDLR, AP2S1, PCSK9, NPC1, CLTA, AP2B1, AP2A2	M27846	R-HSA-8964038	LDL clearance
REACTOME_CRISTAE_FORMATION	0.0121763	0.0462624	0.38073	0.276692	1.8147	31	MT-ATP6, ATP5MC2, ATP5F1E, ATP5PO, ATP5F1A, ATP5F1C, CHCHD6, ATP5MG, MTX2, APOOL, HSPA9, ATP5F1B, DMAC2L, SAMM50	M27818	R-HSA-8949613	Cristae formation
REACTOME_PROCESSING_OF_CAPPED_INTRONLESS_PRE_MRNA	0.0122309	0.0462624	0.38073	-0.307541	-1.98176	28	SNRPG, SNRPB, SNRPE, SNRPD3, NCBP2, SNRPF, FIP1L1, SLBP, CPSF3, PABPN1, CSTF2, CSTF2T, CSTF1	M783	R-HSA-75067	Processing of Capped Intronless Pre-mRNA
REACTOME_TP53_REGULATES_TRANSCRIPTION_OF_CELL_DEATH_GENES	0.0121763	0.0462624	0.38073	0.276269	1.81193	31	PMAIP1, TMEM219, BID, BBC3, AIFM2, TP53, CASP6, ATM, TP53INP1, CREBBP, RABGGTB, RABGGTA, PRELID1, BAX, TNFRSF10B, NDRG1, BNIP3L, ZNF420, PPP1R13B, APAF1	M27499	R-HSA-5633008	TP53 Regulates Transcription of Cell Death Genes
REACTOME_NUCLEAR_RECEPTOR_TRANSCRIPTION_PATHWAY	0.0126002	0.0473082	0.38073	0.308742	1.85185	25	ESRRA, NR6A1, NR1H2, THRA, NR2C2, NCOR1, PPARG, NR5A2, NCOR2, PPARD, NR1D2, NR2F6, RXRB	M8276	R-HSA-383280	Nuclear Receptor transcription pathway
REACTOME_RNA_POLYMERASE_I_PROMOTER_ESCAPE	0.0126811	0.0473082	0.38073	-0.305498	-1.96859	28	POLR2L, GTF2H3, CBX3, POLR2H, GTF2H5, POLR2F, GTF2H2, POLR1B, ERCC2, POLR2E, POLR2K, GTF2H4, TAF1C, TAF1A	M27691	R-HSA-73772	RNA Polymerase I Promoter Escape
REACTOME_RNA_POLYMERASE_I_TRANSCRIPTION_TERMINATION	0.0126811	0.0473082	0.38073	-0.305498	-1.96859	28	POLR2L, GTF2H3, POLR2H, GTF2H5, POLR2F, GTF2H2, POLR1B, ERCC2, POLR2E, POLR2K, GTF2H4, TAF1C, CAVIN1, TAF1A	M496	R-HSA-73863	RNA Polymerase I Transcription Termination
REACTOME_INTERACTIONS_OF_VPR_WITH_HOST_CELLULAR_PROTEINS	0.0130524	0.0484719	0.38073	-0.254869	-1.85828	37	HMGA1, TPR, NUP107, NUP160, RANBP2, NUP155, NUP62, NUP37, NUP153, NUP88, SLC25A4, POM121, POM121C, NUP188, SEH1L, NUP93, NUP42	M1029	R-HSA-176033	Interactions of Vpr with host cellular proteins
REACTOME_FACTORS_INVOLVED_IN_MEGAKARYOCYTE_DEVELOPMENT_AND_PLATELET_PRODUCTION	0.0131402	0.0485378	0.38073	-0.15456	-1.83994	105	TUBB4A, TUBB3, TUBA1C, TUBA1B, ACTB, TUBB4B, TUBB2A, TUBB2B, KIF20B, CDC42, TUBB6, HDAC1, KIF22, CDK5, MICAL1, KIF18A, PRKAR2A, KLC3, HMG20B, CENPE, DOCK9, AKAP1, KIF1B, KDM1A, KIF16B, PRKAR2B, CARMIL1, KIF23, RAC1, KIF15, KIF20A, MYB, KIF3B, PRKAR1B, KLC1, KIF11, RACGAP1, KIF4A, ITPK1, KIF2C, AKAP10, EHD2, KIF9, AK3, CBX5, CAPZA2, RAD51B, TUBA4A, KIFC2, KIF1A, KIF1C, SH2B3, DOCK4, HDAC2, KIF3A, …	M941	R-HSA-983231	Factors involved in megakaryocyte development and platelet production
REACTOME_LAGGING_STRAND_SYNTHESIS	0.0132281	0.0485378	0.38073	-0.325424	-1.77649	20	RPA3, PRIM1, RFC1, RFC3, FEN1, PCNA, POLD1, POLD3, RFC2, POLD2, POLA1	M9461	R-HSA-69186	Lagging Strand Synthesis
REACTOME_TRANSCRIPTIONAL_REGULATION_BY_RUNX3	0.0132484	0.0485378	0.38073	-0.174499	-1.85292	83	PSMD12, PSMD4, CCND1, PSMD8, PSMA2, PSMD1, KRAS, PSMC4, PSMC3, PSMB1, SNW1, UBA52, PSME3, SEM1, PSMD6, PSMC6, PSMD7, RBPJ, PSME1, PSMA7, PSMB3, SMAD4, UBB, TEAD1, PSMD2, MAML2, PSMA4, TEAD4, TCF7, WWTR1, PSMC5, CCN2, MAML1	M27784	R-HSA-8878159	Transcriptional regulation by RUNX3
REACTOME_DOWNSTREAM_SIGNALING_EVENTS_OF_B_CELL_RECEPTOR_BCR	0.0134441	0.0490348	0.38073	-0.193333	-1.94243	72	CALM1, PSMD12, PSMD4, PSMD8, PSMA2, PSMD1, KRAS, PSMC4, HRAS, PSMC3, PSMB1, UBA52, PSME3, SEM1, PSMD6, NFKBIB, PSMC6, PSMD7, PSME1, PSMA7, PSMB3, UBB, PSMD2, PPP3CB, FKBP1A, PPP3R1, PSMA4	M595	R-HSA-1168372	Downstream signaling events of B Cell Receptor (BCR)
REACTOME_TRANS_GOLGI_NETWORK_VESICLE_BUDDING	0.0135933	0.0493588	0.38073	0.184817	1.77802	68	AP1S1, FTL, ARF1, FTH1, CHMP2A, TGOLN2, IGF2R, DNASE2, APP, GOLGB1, AP1M2, TXNDC5, SH3D19, CTSZ, BLOC1S1, STX4, VAMP7, GAK, AP1G1, CPD, CLTA, NAPA, AP1S2, RAB5C, PICALM, YIPF6, ARRB1, AP3S1, AP1G2, VAMP2, TPD52L1, GBF1, BLOC1S3, HGS, NECAP1, OCRL, TBC1D8B, AP4B1, AP4E1, SNAP23, PIK3C2A, ACBD3, AP1M1, GNS	M539	R-HSA-199992	trans-Golgi Network Vesicle Budding

## Sheet: Extended Data Fig7d
pH3Ser10+ve cells (%)	40h aggregates	40h aggregates + 4mM dm-αKG
	4.42	2.51
	6.68	4.37

## Sheet: Extended Data Fig7e
H3K27ac intensity normalized to DAPI	40h aggregates (outer)	40h aggregates + 4mM dm-αKG (outer)	40h aggregates (inner)	40h aggregates + 4mM dm-αKG (inner)
	2.15771	2.39867	0.788042	1.35941
	1.7015	3.95242	0.406761	2.15518
	1.45016	1.69291	0.883625	1.57229
	1.58352	1.13547	0.869149	0.845231
	1.4534	1.8987	0.637975	1.2039
	2.07569	1.65254	0.902114	2.50082
	1.44773	1.30526	0.65559	1.08994
	1.88542	1.43401	0.441839	0.979714
	1.99927	2.08368	0.634959	1.42535
	0.671601	1.79034	1.17466	2.48334
	1.41053	2.45134	0.373896	1.28591
	1.97425	1.8184	0.336841	1.43363
	1.61407	0.934761	0.379633	0.818765
	1.86789	1.76729	0.617923	0.565825
		1.52652	0.797321	1.58567
	1.13112	1.13918	0.884623	0.036608
	1.30709	2.25398	0.0242158	1.87795
	0.850403	2.64205	1.85999	1.62294
	1.07918	0.268874	1.28932	3.75737
	1.68684	2.4953	1.20746	1.1623
	1.61826	2.58564	0.634476	1.4648
	1.70669	4.00216	0.729038	3.40136
	2.30863	1.85632	0.688825	2.35037
	1.65371	1.50479	0.714492	2.75733
	1.3936		0.630324	0.79069
	1.06741	2.0476	0.874911	1.20147
	1.50567	1.45807	1.11671	2.11042
	1.44834	2.2991	0.930999	7.59585
	0.764821	1.92462	0.948663	0.924938
	0.937696	1.32945		0.347823
	1.44799	1.73937	0.793185	2.75164
	1.43606	1.50737	0.785876	0.120895
	1.37389	1.52842	0.592794	0.98415
	1.40035	1.50793	0.721184	2.25186
	1.88041	1.88442	0.633007	1.72775
	1.07533	4.46087	0.399675	0.907356
	0.236999	2.71493	0.558418	0.0639366
	1.12612	1.26072	0.65283	1.38981
	1.4811	1.28578	0.662856	1.83334
	1.84625	1.56647	0.655064	1.19743
	2.10805	1.76172	0.773976	0.186472
	1.4453	2.30143	0.558018	1.89373
	1.61346	1.30363	0.192284
	1.28654	2.46185		2.46449
	1.06987	0.933152	1.2761	0.854459
	1.50505	2.78821	1.02883	1.74623
	1.36616	3.12142	0.769284	1.34442
	1.04253	2.10817	1.40495	1.34244
	1.66924	3.9444	1.5144	1.21461
	0.938529	4.26991	0.762204	1.25191
	0.974385	3.52361	1.02456	1.37321
	1.2459		0.840736	1.60132
	1.18055	1.64352	2.55332	2.48595
		2.15775	0.931606	0.497438
	0.937327	1.91563	1.80631	1.14454
	0.960728	0.269853	1.06019	1.48367
	1.21535	0.606881	0.917893	1.77184
	0.897566	0.645958		0.858666
	1.21684	0.627939	0.621906	1.86374
	1.42544	0.86482	0.596175	0.191938
	0.872224	1.44735	0.563012	0.724239
	0.868748	2.17476	0.395365
	1.67191	4.26257	0.578712	1.60862
	1.91042	1.52163	0.715698	1.21995
	2.13824	2.01473	0.650615	3.18131
	3.54417	2.40072	1.15549	0.917748
	5.24101	2.87377	0.698522	2.56429
	3.66672	2.70158	0.963387	0.816183
	1.65821	1.38053	0.793467	1.08578
	1.53382	0.964073	1.4126	0.765318
	1.90799	2.40824	0.564453	1.6075
	1.75552	1.77629	0.411681	2.94846
	1.06965	1.97356	0.414766	4.02896
	1.75591	1.13823	0.669458	2.75338
	1.86417	3.08409	1.00177	2.64011
	1.79033	3.19503		1.46401
	0.781824	2.02563		1.96316
	2.26248	2.07473		3.69515
	2.41757	0.229088		1.22495
		3.12833		0.0206063
	0.160036	2.5336
	0.131558	1.93101		1.62201
	1.14477	3.29161		1.45918
	0.926793	0.657656		1.64299
	0.974617	0.235311		1.03353
	0.590588	0.938043		0.868724
	0.524926			1.81599
	0.88871	1.45193		1.04439
	1.21827	1.87633		1.66481
	1.06376	1.25437		1.62228
	1.41185	2.13369		0.999243
	0.991225	1.81154		1.3942
	0.166113	0.831474		1.46773
	1.05417	2.40742		0.00887055
	1.18989	1.26869		0.0144297
	1.5015	1.12789		0.00699653
	0.822186	0.951474		2.21205
	1.0988	1.42		1.40724
	1.30361	2.42492		0.718087
	1.32188	1.63167		1.14204
	1.41257	0.151873		1.19667
	0.408248	1.43322		0.724119
		2.60001		0.596591
	1.98288	3.35154
	0.882429	4.52515
	1.17133	4.90054
	0.56762	4.45333
	0.956114	3.6597
	1.55615	0.0521263
	0.900688	0.165086
	1.09022	0.134081
	1.85811	0.106702
	1.1223	0.253532
	0.86831	2.35842
	1.0333	1.41345
	1.35851	1.15431
	0.889588
	0.814391	1.39858
	1.30451	1.86387
	0.182026	1.77995
	0.296491	1.39335
	1.05049	2.15804
	1.21712	2.16665
	0.922369	0.893419
	0.69631	1.28195
	0.782175	0.466753
	2.74304	1.08115
	0.54171	0.631229
	1.27578	1.05651
	1.68935	1.36211
	1.17853	1.08253
	1.23757	3.21798
	1.56787	2.40574
	0.996076	0.214186
	0.898165	1.64706
	0.762252	1.60872
	0.479301	2.02928
	1.39032	1.4084
	1.33907	1.11082
	1.1842	1.08199
	2.62842	1.06065
	2.18584	1.12083
	1.84578	0.906936
	2.10094	1.15183
	1.39699	0.045817
	2.66057	0.474198
	2.46457	2.06367
	0.932589	1.82354
	1.26009	2.57941
	0.757529	1.0884
	1.80616	0.971634
	1.45686	0.820491
	1.15123	1.27487
	1.42335	1.61554
	1.13211	0.0962663
	1.13944	0.889601
	2.74155	2.69842
		2.14189
		0.937565
	2.02597	1.67129	0.32008	0.506998
	2.50927	1.10565	0.880352	0.679227
	1.20583	1.031	0.988778	0.668667
	1.51296	1.01111	0.988519	0.55624
	2.18154	1.10748	0.48743	0.45482
	2.53605	0.741343	0.87093	0.250076
	3.07015	1.66269	0.752713
	1.83982		1.19629	0.731
	1.525	1.23601	0.793706	0.894989
	1.81232	1.40734	0.721183	0.917619
	3.3292	0.725846	1.31499	1.05928
	0.0924661	1.16804	1.26826	1.1527
	2.36712	0.866191	0.616109	1.17601
	1.27474	0.854294	1.20786	1.56808
	0.988754	0.822793	0.74944	0.930734
		0.206456		1.12541
	1.95679	0.888394	1.08844	0.772831
	1.47204	0.183505	0.894371	0.832124
	1.58624	1.39117	0.0219807	0.956991
	0.915724	0.843251	1.06506	1.03399
	2.36309		1.16603	1.11139
	2.03104	1.0943	1.18748	0.759432
	2.33562	0.447978	0.724393	1.29552
	2.08408	0.42667	2.03257	0.847284
	1.74776	0.769415	1.49596	0.817163
	1.11074	0.514041	0.683176	0.822181
	1.37874	0.629424	0.79424	0.791778
	1.37034	1.14988	0.214967	0.720806
	1.11766	0.518158	0.820127	1.24623
	2.12711	0.36137	1.05037	1.29774
	1.06983	0.864084	0.881688
	1.78875	0.87634	1.10982	0.828041
		0.730447	1.04223	0.920688
	3.0841	0.778817	1.08619	0.777075
	1.76576	0.791353	0.738947	0.632697
	1.23664	1.50524	0.949342	0.55952
	1.63505		1.22161	0.750704
	2.36967	0.232337	0.93957	0.938516
	2.21291	0.485434	1.12588	0.992509
	1.14445	0.278054	1.09267	0.856211
	1.7804	0.563819	1.64733	1.33579
	1.60343	0.116532	0.0246226	1.44059
	2.77148	0.198558	1.10826	0.612137
	1.07223	0.20441	1.57893	1.45133
	1.36079	0.643036	1.14427	0.884107
	1.41477	0.681672	1.25677	0.696365
	2.41411	0.525473	1.27402	0.863317
	0.763809	0.483639	1.31397	0.692523
	0.0873474	0.464654	0.00642233	0.531086
	1.44545	0.698626	1.08165	0.540367
	1.16872	0.271394	0.944129	0.48924
	0.886049	0.678342	1.05396	0.519385
	1.38475			0.820363
	1.66816	0.438713	1.23464	0.757759
	1.30304	0.481154	0.960732	0.748914
	0.819017	0.628463	0.471012
	1.98666	0.446424	0.503505	0.773887
	2.35513	0.546079	0.736441	0.626743
	1.67232	0.424234	0.837642	0.704934
		0.437872	1.28758	0.533024
	0.900125		0.875377	0.517292
	0.585582	0.342678	0.538646	0.4099
	0.622343	0.271616	0.603332	0.569722
	0.481886	0.164255	0.731025	0.37176
	1.18581	0.21373	1.28827	0.504523
	1.12218	0.310651	0.691021	0.470732
	1.02119	0.356699	0.902186	0.600434
	0.783507	0.47233	0.849577
	0.978947	0.346696	0.745634	1.00304
	0.866062	0.499044	1.0116	1.7513
	0.980019	0.48986	1.09986	1.73288
	0.625596	0.624091	2.57433	1.8096
	0.733407	0.919764	1.39391	1.65662
	0.583811	0.416636	1.35726	1.07641
	0.982768	0.681387	1.02667	1.23176
	0.541197	0.65491	1.61725	1.09798
	0.217569	0.263707	1.09016	0.931031
	0.792912	0.163716	0.618973	1.1172
	0.584629	0.226487	0.995392	0.940985
	0.42677	0.155811	1.6763	0.936181
	0.931716	0.141936	1.07153	0.992984
	0.68937	0.299965	1.47981	0.717175
	0.401491	0.336222	0.902005	1.01291
	0.555837	0.221744	1.62699	1.64963
	0.31729	0.293672		1.46368
	0.755906		0.875602	1.59335
	0.494037	0.56427	1.6452	2.02783
	0.758955	0.627638	1.40977	1.16886
	1.48546	0.56825	0.947883	1.1451
	1.41278	0.697334	1.53665	0.859319
	0.724408	0.0141669	0.0203918	1.01342
		0.99755	1.12644
	0.634696	1.3587	0.849284	0.986184
	1.16803	0.905618	0.849407	1.15343
	1.42363	1.3619	0.772029	0.934015
	0.49922	0.485262	1.0731	0.767122
	0.733586	0.786222	0.624714	0.820516
	0.83799	1.16401	1.43652	1.14431
	0.937414	1.06156	1.03873	1.24908
	0.652001	0.715799	1.13158	1.15068
	0.494043	0.71746	1.09001	0.976723
	0.039394	0.932029	1.30439	1.69675
	0.383412	0.712304	0.56074	1.01378
	0.652244	0.47787	0.562248	1.18391
				1.48797
	0.52804	0.364252	1.319	0.930189
	0.48691	0.410238	1.22169	0.66857
	0.619167	0.791223	1.15735	1.12581
	0.528947	0.362206	1.23952	0.79899
	0.383966	0.336177	1.39355	1.06915
	0.361064	0.338963	1.15262	1.00256
	0.397327	0.674752	1.13968	1.03706
	0.465549	0.414625	1.22431	0.86148
	0.493229		1.16973	0.721072
	1.20039	0.536855	0.875525
	0.493313	0.234597	1.45421	0.943583
	0.826372	0.440649	1.11059	0.956122
	0.77831	0.382379	0.997809	0.752408
	0.836742	0.228226	1.17628
	0.428197	0.295671	0.934656	1.14464
	1.14674	0.362714	1.0095	0.517106
	0.596361	0.314004	1.03273	0.561162
	0.305675	0.314771	0.995255	0.756995
	0.843542	0.310314	1.16909	0.832088
	0.648318	1.01463	0.0324324	1.66579
	0.670254	0.664011	0.186859
	1.26339	0.500385	0.850515	1.01981
	1.27207	0.628567		1.19909
	2.25212	0.38166	1.20071	1.16857
	0.848728	0.56244	1.04139	1.79415
	0.980809	0.326036	0.919284	1.27912
	0.589801	0.238039	0.825172	1.16616
	0.565454	0.236998	1.22624	1.15233
	1.10385	0.22325	1.23043	1.27137
	0.713324	0.273618	1.6407	1.73995
	0.800077	0.266353	1.463	1.79773
	1.15233	0.376688	1.09504	1.17184
	0.677734	0.592819	1.2226	1.48786
	0.581637	0.580303	1.05317	1.79552
	0.579136	0.25513	1.72415	1.14488
	0.862116		1.56991	1.66525
	0.588406		1.92366
	0.758418		1.57983	0.389239
	1.19286		0.912869	0.796346
	1.1122		1.24504	0.673536
	0.526839		1.25722	0.604932
	0.632923		1.65606	0.732541
	0.640154		0.00990884	1.04455
	0.587755		0.717428	1.21342
	0.738472			0.744208
			0.0135558	0.508971
	0.655407		1.18329	0.696377
	0.893279		1.13175	1.29006
	0.640561		0.993761	1.09943
	0.741269		2.12929
	0.839885		1.47724	0.546931
	0.624372		1.53425	0.564085
	0.935492		1.38269	0.589304
	0.93421		1.76913	0.683768
	0.282444		1.58157	0.541687
	0.88361		0.0492382	1.08763
	1.02726		0.871478	1.13171
	0.6001			0.744608
	0.783966		0.770196	1.13766
	0.525172		2.19152	1.12248
	0.265252		1.90243	1.13012
	0.55489		0.0116475	0.886871
	0.0638938		1.2968	0.826176
	0.611808		1.2836	0.714968
	1.39407		1.14734	0.0499948
	0.964317		1.73161	0.70577
	1.13757		1.29282
	0.772827		1.37983	1.40487
	0.978038		1.75894	0.587929
	0.0322551		0.992548	0.635745
	0.834397		1.52847	0.705472
	0.511616			1.03602
	0.0323969		1.94911	0.456687
	0.113658		1.63201	0.697723
	0.551388		3.0283	0.735379
	0.763418		1.06434	0.420205
	0.694598		2.41008
	0.66556		2.4266	0.610357
	0.64642		0.999221	0.595381
	1.20123		1.11606	0.533875
	0.599445		1.09675	0.787342
	0.604168		1.13581	0.673179
			2.07118	0.502976
	1.03609		1.2723	0.637813
	0.677772		1.69629	0.687001
	0.883968		1.16903	0.722434
	0.357892		1.21391	0.719704
	0.388445		1.61566	0.499563
	0.582265		1.92076	0.685086
	1.5222		1.75859	0.676803
	0.0496104		1.00939
	0.959694		1.30441	0.818999
	1.00032		1.70102	0.714055
	0.910733		1.81641	1.28562
	0.671679		2.39557	0.788396
	0.740015		1.63469	0.839083
	2.02374			0.898354
	0.0362258		0.640269	0.884223
	0.0167366		1.19961	1.11417
	1.10823		1.21547	1.05439
	0.624427		0.863241	0.778595
	1.16743		0.933637	0.754005
	1.60566		0.871568	0.466687
	0.861072		0.8821	0.786529
	0.842822		1.32887	1.14212
	0.849815		1.32872	1.35979
	0.448495		0.962173
	0.820062		1.12634	0.750619
	0.442078		1.51681	0.351937
			1.10508	0.253524
	0.631616		0.897565	0.243022
	1.15877		0.420037	0.101522
	0.644693		0.775147	0.244952
	0.341799		0.769026	0.216495
	0.329642		0.687848	0.165153
	0.415354		0.933723	0.186855
	0.723119			0.342014
	0.53709		1.05188	0.602485
	0.941109		1.33594	0.375286
	0.441752		0.593674
	0.649253		0.862728	0.441317
	1.7424		1.39804	0.706985
	1.8164		0.98924	0.862905
	1.02567		0.700005	1.45958
	0.609647		0.840249	0.0616946
	0.713757		0.586305	0.736956
	1.1025		0.729183	0.720647
	1.05542		0.798549	0.870693
	1.97374		0.839932	0.492791
	1.18116		1.05206	0.573033
	1.10308		1.1664	0.388464
	1.42854		1.01302	0.34934
	1.07243		1.30267	0.456143
	1.37599		1.11277	0.663261
	0.724553		1.33813	0.264792
	0.572471		1.18936	0.621951
	0.888461			0.745872
	0.686675		0.947422	0.774087
	0.677024		1.24738	0.719008
	0.720699		1.25099	0.4542
	0.431393		0.719976	0.37101
	0.83843		0.79929	0.0207391
	0.571605		0.937273	0.644819
	0.601471		0.764367	0.654031
	1.82934		0.704376	0.447633
			1.19647	0.402555
			0.909366
			0.944086	0.44154
			0.805008	0.707207
			0.953672	0.863101
			1.21314	1.45956
			0.791786	0.72088
			0.597687	0.737175
			0.991925	0.870964
			1.16751	0.493101
			0.862957	0.573326
			1.08552	0.388909
			1.24126	0.061997
			0.987942	0.349572
			1.14536	0.456357
				0.663459
			0.877543	0.264979
			1.17921	0.622123
			0.822047	0.746054
			0.64855	0.774236
			0.66647	0.719197
			0.806553	0.454432
			0.538851	0.371308
			0.692004	0.0208988
			0.96897
			0.667153
			0.647889
			0.915829
			1.00071
			0.729997
			1.04383
			1.40314
			0.777699
			0.448359
			0.874448
			0.850888
			0.59028
			0.668804
			1.05543
			1.06962
			1.12376
			1.06016
			0.75994
			0.848542
			0.665308
			1.53437
			1.51207
			1.30091
			0.838864
			0.890318
			0.640662
			1.05461
			1.02565
			1.43595
			0.925263
			1.01936
			1.06256
			0.815869
			1.05666
			1.03337
			1.18253
			1.08569
			0.0280904
			1.12264
			0.596224
			0.629479
			0.599637
			0.00864654
			0.481005
			0.426717
			0.50362
			0.399874
			0.860513
			0.406276
			0.888199
			1.00844
			0.752646
			0.630985
			0.639386
			1.12829
			0.532742
			0.735176
			0.499462
			0.365429
			0.617379
			1.2479
			0.483353
			0.745306
			0.622329
			0.604696
			0.348182
			0.261066
			0.815921
			1.27363
			0.689382
			0.66274
			0.277589
			0.768614
			0.320336
			0.402194
			0.630389
			0.986075
			0.505258
			1.18437
			1.04896
			0.89496
			1.58961
			1.58448
			1.12798
			1.40033
			0.722358
			0.699465
			1.41508
			0.88901
			0.75065
			0.36087
			0.846969
			0.596298
			0.942732
			0.696668
			0.66118
			0.679622
			1.01972
			0.800273
			0.71685
			0.728976
			0.884527
			0.847159
			0.72916
			0.596591
			0.942855
			0.696909
			0.679898
			1.01995
			0.800473
			0.717059
			0.661458
			0.884745
			1.18444
			1.04909
			0.895108
			1.58951
			1.58433
			1.12808
			1.40032
			0.722532
			0.699663
			0.889179
			1.41506
			0.750835
			0.986208
			0.505502
			0.361113
			1.24793
			0.48361
			0.745492
			0.622511
			0.604891
			0.3484
			0.26146
			0.816102
			1.27366
			0.689622
			0.662921
			0.277823
			0.768767
			0.320517
			0.630575
			0.402426
	0.701126	0.290793	0.282344	0.715674
	0.763974	0.39301	0.356429	0.540889
	0.824895	0.455011	0.355043	0.711461
	0.890519	0.369891	0.621417	0.632138
	1.43963	0.619385	0.673582	0.515311
	0.952463	0.560273	0.320076	0.516801
	0.729105	0.650868	0.437178	0.497287
	0.903286	0.422771	0.0191143	0.657675
	1.31504	0.338025	0.153284	0.514537
	0.895014	0.408408	0.288705	0.930564
	0.863758	0.168891	0.71135	0.697749
	1.37375	0.396606	0.408641	1.09931
	0.589989	0.669874	0.291329	0.661145
	0.656657	0.503237	0.776637	1.06321
	0.722986	0.674269	0.477911	1.09687
	0.688214	0.644355	0.850585	1.0075
	0.624536	0.408454	0.866004	1.19569
	0.0289189	0.394973	1.18402	0.816883
	0.564937	0.475086	1.51178	0.879044
	0.709247	0.600011	0.698588	0.732689
	0.405348	0.459226	0.942535	0.838568
	0.568684	0.473212	1.05917	0.864072
	0.590789	0.412461	0.686674	0.866745
	0.498689	0.299226	0.671686	0.749336
	0.749963	0.845727	0.802569	0.959418
	0.834041		1.07026	1.16236
	0.613444	0.775153	0.771186	0.771732
	0.869539	0.371823	0.70209	0.760523
	0.731079	0.589103	0.667927	0.970655
	0.0487729	0.518507	0.950711	1.09867
	0.588634	0.817738	1.261	0.572735
	0.54339	1.11908	0.972539	0.608054
	0.8123	0.729679	0.58799	0.622301
		0.712067	0.734783	0.617731
	0.957091	0.805597	0.711174	0.588973
	0.88387	0.269814	0.0403127	0.567491
	0.741743	0.641772	0.520681	0.992012
	1.21594	1.14777	0.74662	0.744677
	1.20499	1.04559	0.550264	0.643082
	0.786709	0.864368	0.682803	0.892993
	0.779198		1.08898	0.633989
	0.296952	0.4416	0.441063	1.09329
	0.832315	0.198101	0.808648	0.839934
	0.419837	0.128654	0.877218	0.531301
	0.851846	0.433464	1.17845	0.536708
	1.40425	0.570009	1.6818	0.547395
	0.54355	0.379848	1.52335	0.569691
	1.05788	0.872874	0.794841	0.703836
	0.820852	0.466298	0.673975	0.536731
	0.92358	0.644806	0.478059	0.719
	0.469427		1.09322	0.786271
	1.11967	0.264973	1.78772	0.645269
	1.10532	0.277832	0.879747	0.536905
	1.33396	0.325867	1.00714	0.681161
	0.860875	0.246001	1.102	0.681861
	1.28501	0.614382	0.758661	0.806644
		0.635832	0.903863	0.240366
	0.850589	0.442143	0.871498	0.696094
	1.02767	0.341055	0.734502	0.559642
	1.12181	0.221557	0.726675	0.593621
	0.893414	0.358223	1.05244	0.769944
	0.915817	0.355041	1.03416	0.395386
	0.666463	0.563492	1.22641	0.619481
	0.624448	0.360282	0.00645472	0.851331
	0.982208	0.328475	1.22821	0.863617
	0.976511	0.876133	0.749592	0.904131
	0.631986		0.980037	0.740985
		0.696257	1.28334	0.305117
	0.858292	0.919252	0.985628	0.619887
	0.0671262	0.320278	1.01657	0.358709
	0.909422	0.781446	0.865943	0.399672
	0.468677	0.867631	0.884398	0.558465
	0.315198	0.758257	1.43844	0.0261888
	0.65209	0.898413	1.4232	0.51666
	0.571442	0.855527	1.19512	0.557966
	0.506964	0.522018	1.04892	0.552223
	0.801468	0.427521	1.33398	0.461755
	0.279175	0.47413	1.20112	0.625248
	0.38179	0.371912	0.979311	0.459382
	0.665412		1.19077	0.469752
	1.15131	0.839119	1.05603	0.459189
	0.392559	0.858574	1.52785	0.617876
	0.479946	1.23401	0.850122	0.628854
		0.805299	0.694693	0.783778
	0.888598	0.858385	1.82864	0.651609
	1.00559	1.46047	1.79885	0.687032
	1.19538	1.24086	1.27372	0.684382
	1.5395	1.01394	1.28257	0.84593
	1.23082	0.900203	0.843568	0.432415
	0.794672	0.750257	0.704737	0.469345
	0.505633	0.835788	1.51495	0.880909
	0.229002	0.968753	0.979384	0.51827
	0.330136	0.0413162	1.01244	0.652927
	0.0212991	0.401354	0.809996	0.665993
	0.622646	0.374168	0.696703	0.487921
	0.623991	0.445904	1.43856	0.661157
	0.581674	0.587509	1.17862	0.364775
	0.409688	0.356385	0.175445	0.452926
	0.202608	0.405737	1.36335	0.175054
	0.603367	0.343653	1.61845	0.425229
	0.263981	0.36444	0.983549	0.330251
	1.10818	0.25196	0.760041	0.324955
	0.350934	0.221894	1.65335	0.0170358
	0.52818	0.334932	0.947159	0.289754
	0.928097	0.25484	1.11705	0.309872
	0.876828	0.26612	0.691
		0.230199	0.743139	0.797204
	0.634406	0.239241	1.07836	0.442922
	1.08006	0.336925	0.0506531	0.461037
	1.0146	0.36788	0.353921	0.82907
	0.344634	0.0108351	0.655315	0.674831
	0.431683	0.428918	0.802314	0.54256
	0.519422	0.26183	0.283946	0.537409
	0.75713	0.375968	0.337866	0.605678
	0.0280345	0.485128		0.718063
	0.634162	0.495218	0.695766	0.716021
	0.751248		0.970864	0.69132
	0.471709	0.785277	0.228146	0.679125
	0.574672	0.373905	0.67284	0.341222
	0.435223	0.274687	0.237292	0.389513
	0.52931	0.353654	0.66683	0.407947
	0.677976	0.508368	0.426714	0.41246
	0.47359	0.549745	0.294793	0.352141
	0.79262	0.448969	0.924323	0.231579
	0.512857	0.225913	0.560938	0.513635
	0.900789	0.328145	0.873209	0.472969
	0.0706818	0.362307	0.560257	0.412673
	0.576103	0.577087	0.545156	0.693843
	1.4149	0.591403	0.362046	0.247905
	1.06011	0.576906	0.624052	0.36571
	0.641728	0.437495	0.637404	0.666387
	0.937122	0.668949	0.750555	0.576034
	1.65184	0.374404	0.645743	0.439602
	1.36635	0.634159	0.972784	0.427936
	1.56386	0.652385	0.662644	0.819003
	0.938478	0.887667	0.811895	0.689705
	0.909883	0.64781	1.66335	0.605858
	0.684225	0.347363	0.494292	0.621282
	0.953631	0.683065	0.872985	0.563071
	0.819541	0.574488	0.859416	0.863081
	0.992993	0.540104	1.02702	0.596622
	1.25205	0.2313	0.855694	0.776005
	0.926782	0.528555	1.01838	0.613406
		0.439972	1.54587	0.764572
	1.33695	0.319404	0.901908	0.813375
	0.938728	0.263121	0.813907	0.598814
	0.883887	0.276888	0.857609	0.596675
	0.712861	0.396026	0.863568	0.671098
	0.683661	0.793613	0.753842	1.53369
	0.498999		1.75095	0.625281
	0.670895	0.661539	0.615808	0.968331
	0.879978	0.623671	0.682836
	1.14153	0.730328	0.892557	0.790146
	1.14328	0.528869	1.01352	0.835211
	0.664383	0.469079	1.63153	0.658705
	1.00097	0.534077	0.703142	0.581722
	0.731587	0.404277	1.13458	0.630084
	1.4944	0.356437	1.21257	0.5563
	0.98147	0.556154	1.98103	0.83367
	1.21049	0.554302	1.52515	0.985024
	0.255801	0.387446	0.7735	0.883194
	0.902708	0.995371	0.233452	0.667369
	0.784416	0.309251	0.416885	0.530045
	0.796424	0.403458	0.929745	0.32199
	0.864225		1.33329	0.8111
	0.49691	0.795693		0.481524
	0.671499	0.789053	0.449679	0.325148
	0.678144	0.68305	0.774543	0.52371
	0.695105	0.547209	0.476882	0.696895
		0.586689	0.342296	0.521788
	0.83687	1.45472	0.539923	0.698785
	0.803481	0.510477	1.10017	0.46972
	2.02703	0.487652	0.667055	0.75042
	0.993129	0.321969	0.886103	0.65394
	1.62361	0.102088	0.124438	1.54506
	0.0187617	0.0266802	0.857259	0.485854
	1.21948	0.724076	0.69602	0.460734
	0.584401	0.39694	0.640109	0.369094
	0.567466	0.344685	0.667393	0.50553
	1.20322	1.14702	0.653624	0.490762
	2.5802	0.544452	0.888156	0.525299
	1.40187	0.968893	0.428764	0.340566
	0.806114	0.455725	0.521934	0.524664
	0.922489	0.928416	0.936669	0.593846
	2.06227	0.434186	0.49494	0.608967
	1.93233	0.925664	0.944114	0.490302
	1.18092	0.471457	0.594487	0.378749
	0.811721	0.231446	1.26248	0.45057
	1.02647	0.290347	1.06453	0.402423
	1.02624	0.276988	0.659553	0.427192
		0.522302	0.637493	0.571377
	0.52809	0.254629	0.641637	0.331157
	0.322975	0.295091	0.652987	0.424898
	0.487463	0.31457	0.468153	0.423809
	0.783593	0.317395	0.572124	0.352777
	0.876976	0.376408	0.724051	0.84842
	0.876134	0.334446	0.746872	0.438791
	1.78293	0.532336	0.340296	0.321752
	1.19156	0.21515	0.760484	0.383809
	0.376053	0.276909	0.536326	0.0502178
	0.603016	0.386898	0.550459	0.254669
	0.858126	0.655121	0.524728	0.301577
	1.38955	0.65271	0.967022	0.22112
	0.963325	0.404644	1.09559	0.220349
	0.594724	0.354663	1.06736	0.566177
	1.30532	0.722435	0.94079	0.241151
	1.11587	0.240711	0.250952	0.591295
	1.88875	0.383685	0.0120698	0.32275
	0.491415	0.35501	0.421115	0.351639
	0.704875		0.00897867	0.295208
	0.472137	0.627246	0.913888	0.366913
	0.500917	1.70624	0.589944	0.266314
	0.539406	0.923296	0.986563	0.0157344
	1.78466	1.48083	1.23843	0.402053
	0.445294	0.591805	0.991849	0.299975
	1.25302	0.625026	0.846588	0.202667
	1.1459	0.612893	0.785496	0.283723
	0.7698	0.633831	0.582996	0.331513
	1.15266	0.77131	0.459377	0.402849
	1.29536	0.807394	0.67399	0.371737
	1.26491	0.967478	1.0789	0.331166
	1.31261	1.33233	1.13837	0.301833
	1.63825	1.15527	1.0105	0.442126
	1.31023	0.950086	1.10807	0.137335
	1.21533	0.738359	0.937862	0.424193
	1.09213	0.486325	0.637873	0.54091
	1.4501	0.429111	1.03987	0.431025
		0.581898	0.644596	0.775439
	0.894346	0.665163	0.903074	0.663655
	0.110724	0.569984	0.846654	0.527211
	0.796909	0.356752	1.15091	0.534783
	1.12898	0.515766	0.964672	0.436413
	1.22683	0.690569	0.275868	0.508611
	1.12718	0.543538	0.826142	0.367527
	1.27386	0.448585	0.789282	0.485324
	1.27603	0.584732	0.70106	0.254396
	1.16741	0.189638	1.10079	0.299366
	1.92978	1.18624	1.03361	0.446512
	1.00599	0.334779	0.576681	0.376308
	0.288357	0.229695	0.658954	0.503874
	0.873251	0.543891		0.273326
	1.68833	0.436737	1.10139	0.25487
	0.625219	0.682803	0.812271
	1.15999	0.429487	0.69945	0.580831
	1.14268	0.628433	0.0329964	0.310135
	0.0221596	0.722236	0.729564	0.395722
	0.222148	0.662767	0.600181	0.59338
	1.13538	0.665946	0.546475	0.627707
	0.902672	1.05706	0.626005	0.49287
	0.241946	0.548229	1.00363	0.532881
	0.911944	0.44915	1.00849	0.336312
	0.795768	0.789332	0.865554	0.382916
	0.452196	0.966141	0.671425	0.413379
	0.389878		0.00152183	0.457467
	0.382102	0.684964	0.526702	0.00519581
	1.00227	0.0276599	1.12103	0.643683
	1.36503	0.412618	0.45498	0.829148
	0.946691	0.369019	0.863066	0.80238
	0.743368	0.392694	0.885015	0.453386
	1.15424	0.565758	0.706201	0.397992
	1.12001	0.760552	0.917864	0.847259
	1.32209	0.575412	1.05786	0.804475
	2.40635	0.0449763	0.724739	0.53867
	2.93271	0.633083	1.03397	0.380535
	2.52126	0.705967	1.06914	0.330622
	0.7963	0.810485	0.954517	0.281067
	0.911331		0.998589	0.244513
	0.8154	0.572655	0.632778	0.325516
	0.73716	0.508958	0.687762	0.0200272
	1.03617	0.488098	0.894471	0.335745
	0.914309	0.545912	0.587795	0.381304
	1.27502	0.792393	0.648597	0.29295
		0.867066	0.200364	0.276754
	0.522954	0.484453	0.776758	0.299733
	0.894389	0.461677	0.872355	0.184163
	1.22975	0.369503	1.09066	0.222627
	0.92694	0.527187	0.817649	0.19317
	0.399878	0.26984	0.537061	0.189006
	0.0430815	0.41472	0.618867	0.301497
	0.0337151	0.0504454	0.604512	0.682959
	0.345168	0.586978	0.468007	0.497983
	0.99162	0.453296	1.51445	0.208116
	0.915941	0.25644	1.50289	0.245113
	0.51579	0.601879		0.787173
	0.984354	0.345485	0.549087	0.790752
	0.145725	0.260764	0.302541	0.698677
	0.751561	0.110491	0.259126	0.684696
	1.55611	0.907667	0.797055	0.555548
	0.629517	0.592549	0.336763	0.363146
		0.515818	0.29733	0.644938
	0.814128	0.611288	0.295246	0.359406
	0.30849	0.50514	0.478449	0.525755
	0.0389233	0.82294	0.642924	0.460351
	1.08465	0.190887	0.393275	0.478988
	0.771094	0.435516	0.70383	0.33505
	0.407888	0.606863	0.859728	0.596824
	0.585006	0.651232	0.245056	0.390237
	1.54006		0.363572	0.0163691
	1.08852	0.566259	0.427186	0.558997
	0.988634	0.706303	0.799504
	1.67797	0.590625	0.824242	0.795687
	1.18292	0.708009	0.497138	0.678246
	0.673142	0.596856	0.460465	0.911227
	0.827972	0.376452	0.772137	1.01928
	0.732988	0.402744	1.17523	0.799549
	1.12592	0.441214	0.847455	0.0225725
	0.750751	0.438967	0.991421	0.692429
	0.606809	0.503173	0.67049	0.958188
	0.675746		0.705863	0.718932
	0.769709	1.86675	0.0059527	0.934615
	0.597412	1.69378	0.967424	0.544243
	1.02206	1.75763	0.773042	0.845411
	0.205774	2.12837	0.55995	0.923094
	0.63107	1.64574	0.577911	0.936515
	1.2927	2.72091	0.989455	0.771895
	1.0331	2.3359	0.65061	1.27139
	0.792558	1.76768	0.477108	0.696915
	0.859058	2.92261	0.4562	1.03598
	0.576275	0.0706036	0.653355	1.11685
	0.92908	0.0218856	0.681272	1.23228
	1.16759	1.22888	0.29805	0.792705
	0.94426	1.16609	0.416197	0.941445
	0.816034	1.88827	0.546587	0.644096
		1.55139	0.561475	0.603913
	1.90364	1.56358	0.886859	0.74935
	1.93391	2.29194	0.76814	0.95356
	0.625118	1.33099	1.66897	0.419946
	0.664522	0.927739	1.10408	0.553842
	1.19538	1.24321	0.626808	0.479183
	0.955103	1.11191	0.699793	0.515074
	0.833618	1.30935	0.842612	0.854682
	1.1413		0.690613	0.75139
	1.06055	1.53103	0.582005	0.07571
	0.559936	1.46749	0.778839	0.011656
	1.08752	1.81183	0.725627	0.816363
	0.931641	1.73907	0.00689691	0.566551
	0.783664	1.37569	1.27682	0.734797
	0.594551	1.3252	0.934397	0.422549
	0.562645	1.03255	1.05632	0.565714
		1.66191	1.0864	0.956647
	1.53194	1.37527	1.23611	0.596345
	1.34892	1.76769	0.79277	0.438797
	1.20311	1.59091	1.05989	0.440213
	1.1583	2.27432	0.0440332	0.411078
	1.51879	1.67774	0.949401	0.345994
	1.57348	0.737055	1.14917	0.326452
	0.817974	0.284103	0.049816	0.368306
	0.651873	3.16526	0.114061	0.486432
	1.70773	1.61654	1.50573	0.566571
	1.26761	2.41883	0.927242	0.528202
	1.1664	1.14038	0.758135	0.454053
	1.27608	1.75793	1.69568	0.369152
	1.22729	1.45834	0.664154	0.0152856
	1.54177	1.63886	1.1122	0.432774
	1.80196	0.781387	1.09624	0.436397
	2.70672	1.56015	0.0696242	0.326075
	1.58981	0.281592	0.766874	0.373872
	1.65889	1.67764	0.837166	0.417326
	1.40771	0.286949	1.04372	0.392356
	1.44958	1.10853	1.50283	0.340107
	0.896195	1.90236	0.889359	0.299603
	1.5881		1.18817	0.349937
	1.75321	1.39113	1.01405	0.451525
		1.07084	1.11621	0.659999
	1.70586	1.51692	1.2425	0.476089
	1.64893	2.52097	1.23379	0.60305
	1.55203	1.09725	2.07827	0.670126
	0.0652178	0.878708	1.73208	0.550981
	1.90543	1.20282	0.761218	0.89175
	1.70797	1.25184	2.22132	0.938442
	1.29124	1.11627	0.0128874	0.88269
	2.02928	1.65793	0.0147934	0.171822
	1.46157		1.19644	0.147148
	0.199654	0.561467	1.56727	0.355057
	2.83367	0.275315	1.35034	0.342515
	2.06188	0.348989	1.47964	0.288819
	1.58263	0.416094	1.20257	0.459056
	2.35999	1.31333	0.972119	0.148596
	2.27311	0.863837	1.03559	0.109102
	2.30625	0.93039	1.99431	0.203119
	1.78907	0.75424	0.766367	0.447609
	1.40813	0.871963	1.29059	0.154771
	2.24497	1.01338	1.1184	0.256456
	1.90549	1.52025	1.2979	0.244323
	1.47569	0.940966	1.12685	0.225515
	2.09306	1.15975	1.50623	0.393454
	1.03968	0.0392937	0.862579	0.277519
	1.68885	0.0411757	0.950143	0.228205
	2.64773	1.01929		0.213774
	2.12965	0.0374925		0.200054
	1.5585			0.391603
	2.83703	0.490582		0.8094
	1.82078	0.0872766		0.709688
	3.62151	0.407435		0.476916
	1.79728	0.535583		0.463103
	1.16422	0.576957
	2.25011	0.693685
	2.14252	0.928855
	0.120441	0.556273
	1.41227	0.516632
	1.92745	0.783534
		0.474928
	2.96809	0.657629
	1.87475	0.389197
	1.26733	0.451253
	1.0195	0.342214
	2.06783	0.460375
	0.642436	0.643761
	2.66626	0.503625
	1.84126	0.507165
	2.15995	0.431613
	2.19486	0.297184
	3.22084	0.440664
	0.90722	0.527482
	1.87194	0.400576
	1.50778	2.07391
	1.69216	3.01008
	1.68966	1.57752
	2.09409	1.05658
	2.27141	1.87554
	1.88913	1.42851
	1.39735	1.47289
		1.49709
	1.56348	1.43547
	0.012229	1.4841
	1.74391	1.75067
	2.56106	4.45423
	1.64365
	1.07888	1.07095
	1.73876	1.29454
	1.14617	0.943486
	1.61264	0.722959
	0.76402	1.18053
	1.88368	0.917832
	1.03405	0.39688
	0.901266	1.58686
	1.00755	0.744768
	2.1736	0.885843
	1.52299	1.89605
	2.35217	0.828974
	2.0915	0.877703
	1.22808	1.23021
	1.83746	0.751744
		1.30951
	1.57002	0.998179
	1.39378	0.514499
	2.31456	1.62561
	1.33218	1.23691
	1.51201
	1.57775	3.59247
	1.28429	3.08496
	1.11763	2.76604
	1.77039	3.83333
	1.04465	3.14705
	0.666731	2.17188
	1.7277	3.42749
	0.837616	2.44748
	1.69391	4.15941
	0.140589	3.15195
	1.58514	1.60991
	2.67721	1.42165
	0.930521	2.26068
	1.2143	2.56604
	1.50992	3.01907
	0.825773	2.06317
	0.180105	4.06579
	1.82647	0.454588
	0.795795	2.3726
	0.725032	2.87557
	1.7106	3.79733
	1.56951	3.17684
	0.794823	1.72664
	0.728242	2.01302
	1.69554	1.82619
	1.85672	1.26986
	1.13472	1.37468
	0.78534	1.9497
	0.358326	1.86957
	0.745658	2.25819
	0.915028
	1.43346
	0.0231271
	1.51265
	1.5907
	1.81925
	1.08046
	0.086682
	0.96476
	2.00496
	1.4762
	1.10289
	0.923668
	1.51631
	0.591942
	1.82625
	1.46287
	1.57799
	1.83556
	1.12159
	1.46675
	1.54132
	1.19896
	1.3363
	0.133543
	0.0639968
	1.96002
	0.968396
	1.09666
	1.04658
	1.19113
	4.59503
	1.29986
	3.03684
	2.93279
	1.65326
	1.7219
	1.59052
	1.99163
	1.95712
	1.69555
	0.0123971
	1.15264
	1.54194
	1.34071
	2.40433
	2.37497
	5.35387
	4.81194
	4.12167
	1.97922
	2.81425
	3.66138
	3.61923
	3.09326
	2.64959
	1.5763
	3.15828
	4.8066
	5.82626
	2.15016
	4.0803
	4.93964
	3.33107
	2.89406
	3.29275
	3.41172
	4.31926
	4.20529
	10.224
	3.58433
	-1.375
	2.95515
	4.70585
	4.1435
	4.70081
	2.71786
	5.46419
	5.50404
	4.97224
	5.6465
	3.53606
	5.75984
	3.47802
	6.68156
	6.72538
	7.0151
	4.78908
	6.46544
	2.86342
	2.91531
	4.20508
	5.28778
	5.12419
