# Supplementary material for: α-Ketoglutarate promotes trophectoderm induction and maturation from naive human embryonic stem cells
Source: Nat Cell Biol. 2025 Apr 23;27(5):749–61. doi: 10.1038/s41556-025-01658-1 (PMC12081308; doi:10.1038/s41556-025-01658-1)
Supplement: Supplementary file 20 — Statistical source data. [file 41556_2025_1658_MOESM20_ESM.xlsx]

## Sheet: Extended Data Fig8a
Cavity formation of Blastoids (%)	d5 Blastoid	d5 Blastoid + 40h 4mM dm-αKG	d5 Blastoid + 120h 4mM dm-αKG
single cavity	57.754	55.615	56.4706
	63.7931	60.3015	59.4262
	53.6	52.5714	54.8571
multiple cavities	42.246	44.385	43.5294
	36.2069	39.6985	40.5738
	46.4	47.4286	45.1429

## Sheet: Extended Data Fig8c
Sample contribution to clusters	d5 Blastoid	d5 Blastoid + 40h 4mM dm-αKG
C1	1285	1456
C2	1133	1212
C3	728	1103
C4	324	1283
C5	566	758
C6	224	228
C7	66	26

## Sheet: Extended Data Fig8f
Imputed annotation	EPI-like 40h 0mM dm-αKG	EPI-like 40h 4mM dm-αKG	TE-like 40h 0mM dm-αKG	TE-like 40h 4mMdm-αKG
Early Epiblast	2610	4130	5	6
Late Epiblast	1120	1255	5	1
Primitive Streak	0	0	0	0
TE	0	0	169	189
Ambiguous	164	205	3	4
Unassigned	219	250	31	26

## Sheet: Extended Data Fig8g
Imputed annotation	EXP1 40h 0mM dm-αKG	EXP1 40h 4mM dm-αKG	EXP2 40h 0mM dm-αKG	EXP2 40h 4mMdm-αKG
Early Epiblast	195	539	2420	3597
Late Epiblast	168	383	957	873
Primitive Streak	0	0	0	0
TE	15	36	154	153
Ambiguous	27	78	140	131
Unassigned	21	56	229	220
