# Supplementary material for: α-Ketoglutarate promotes trophectoderm induction and maturation from naive human embryonic stem cells
Source: Nat Cell Biol. 2025 Apr 23;27(5):749–61. doi: 10.1038/s41556-025-01658-1 (PMC12081308; doi:10.1038/s41556-025-01658-1)
Supplement: Supplementary file 21 — Statistical source data. [file 41556_2025_1658_MOESM21_ESM.xlsx]

## Sheet: Extended Data Fig9b
				Average attachment percentage	0 mM	4 mM
				R1	57.5	95
				R2	77.5	92.5
				R3	77.5	97.5
				R4	100	100
				R5	65	97.5
				R6	72.5	97.5
				R7	82.5	90
				Total average	76.0714	95.7143
					t-test P-value	0.0079

## Sheet: Extended Data Fig9c
Percentages of structures with 3 lineages			R1	0mM	4mM
NANOG+, GATA6+ and GATA3+			medium change	10	30
			R2
			medium change	30	35
			R3
			no medium change	15	30
			R4
			no medium change	17.5	37.5
			t-test P-value	0.0119906

## Sheet: Extended Data Fig9f
R1		NC	aKG				NC	aKG
d4	size (um)	152.788	139.487		d5	size (um)	180.61	186.91			D9	t test P value	<0,0001	8.26962e-05
		165.873	192.864				196.578	215.969
		168.506	162.781				172.573	217.47			D10	t test P value	0,0089
		155.732	181.771				205.348	157.493
		191.804	200.646				202.69	222.959
		184.445	169.438				194.8	179.203
		102.499	167.938				168.716	210.802
		152.342	140.542				178.8	197.531
		135.888	146.966				192.542	179.655
		150.583	178.699				129.917	180.832
		147.298	130.177				188.239	197.094
		151.046	173.432				207.928	219.324
		162.604	172.763				186.271	181.673
		168.862	161.623				199.204	158.279
		178.879	158.685				274.291	214.07
		162.315	176.999				217.009	194.14
		160.833	164.239				206.749	183.4
		178.774	138.12				182.833	188.958
		178.146	184.207				193.005	169.963
		151.361	145.837				193.903	150.776
			164.381					199.867
			144.007					173.99
R2		NC	aKG				NC	aKG
d4	size (um)	145.37	170.436		d5	size (um)	170.906	204.036
		138.014	145.273				184.392	169.688
		137.667	153.729				187.111	164.194
		147.218	144.944				192.874	196.486
		170.394	150.806				190.262	193.252
		140.918	164.755				153.382	197.281
		145.026	145.156				161.908	185.881
		130.842	151.592				161.151	190.629
		128.412	184.894				170.664	220.711
		178.093	165.577				211.638	185.967
		137.045	163.897				177.151	196.369
		143.295	156.997				169.033	250.173
		104.71	200.678				137.74	231.232
		104.425	186.829				121.802	185.256
		124.31	118.656				139.815	170.265
		165.11	131.992				188.936	183.701
		169.913	138.95				192.043	211.674
		159.039	151.103				193.078	215.603
		150.116	192.67				174.83	271.66
		142.281					196.842
		159.789					175.449
		165.628					185.498
R3		NC	aKG				NC	aKG
d4	size (um)	134.024	154.858		d5	size (um)	162.614	147.431
		104.595	116.753				133.2	148.921
		110.938	128.903				158.243	181.336
		118.083	150.961				148.743	184.4
		127.062	150.862				107.359	189.366
		128.787	123.272				168.885	160.967
		105.335	128.752				156.356	122.936
		105.219	116.594				168.62	137.633
		95.853	127.944				181.996	118.403
		130.396	126.125				201.379	164.381
R4		NC	aKG				NC	aKG
d4	size (um)	119.657	136.364		d5	size (um)	138.279	148.854
		105.341	165.366				110.456	174.319
		123.719	131.559				141.764	143.161
		121.749	148.504				145.036	166.719
		132.156	143.135				144.017	169.092
		98.624	134.386				119.599	170.875
		100.588	142.413				118.077	163.188
		122.14	141.464				163.086	169.628
		141.542	149.731				156.329	161.095
		114.459	167.899				137.975	190.012
		108.311	140.329				135.835	183.36
		94.915	153.888				121.926	141.954
		110.94	136.934				153.243	168.55
		105.257	132.459				126.383	128.53
		99.503	141.085				139.487	137.507
		159.538	151.263				185.582	181.326
		117.346	161.882				139.999	182.596
		113.432	149.968				168.655	180.184
		122.132	132.579				133.333	168.727
		117.738					138.958

## Sheet: Extended Data Fig9h
	Percentage of structures with EVT+ cells	0mM	4mM
		57.14	66.67
		0	33.33
		64.71	83.33
		70.59	83.33
	Percentage of structures with SCT+ cells	0mM	4mM
		100	100
		100	100
		100	100
		83.34	100
